# Supplementary material for: Spongy moths from Europe and Asia: Who could have higher invasion risk in North American?
Source: PLoS One. 2025 May 8;20(5):e0320598. doi: 10.1371/journal.pone.0320598 (PMC12061144; doi:10.1371/journal.pone.0320598)
Supplement: S1 Table — (XLSX) [file pone.0320598.s001.xlsx]

## Sheet: LD_Europe
S1 Table Occurrences of the spongy moths
scientificName	Y_WGS84	X_WGS84
Lymantria dispar	42.1495	12.1269
Lymantria dispar	51.2545	59.1609
Lymantria dispar	54.1213	59.1293
Lymantria dispar	42.8339	45.7403
Lymantria dispar	49.9728	15.3325
Lymantria dispar	42.1654	12.269
Lymantria dispar	50.0877	15.82
Lymantria dispar	52.7143	58.6681
Lymantria dispar	48.41	15.59
Lymantria dispar	46.1804	11.0682
Lymantria dispar	51.8958	58.1725
Lymantria dispar	50.1569	15.4553
Lymantria dispar	50.0647	14.3347
Lymantria dispar	50.0177	14.4552
Lymantria dispar	44.0421	43.0035
Lymantria dispar	50.156	14.3855
Lymantria dispar	49.8669	15.5533
Lymantria dispar	50.1743	14.7752
Lymantria dispar	50.1167	14.6146
Lymantria dispar	50.0454	14.7386
Lymantria dispar	50.2682	15.6149
Lymantria dispar	55.4785	47.5262
Lymantria dispar	44.2115	43.1174
Lymantria dispar	53.6025	58.6153
Lymantria dispar	48.4961	15.7248
Lymantria dispar	49.933	14.3195
Lymantria dispar	53.8078	58.7377
Lymantria dispar	55.244	47.6484
Lymantria dispar	55.397	47.8309
Lymantria dispar	50.1762	16.2546
Lymantria dispar	45.7682	11.1363
Lymantria dispar	49.2081	16.5934
Lymantria dispar	48.7881	15.9678
Lymantria dispar	43.323	45.7398
Lymantria dispar	42.5493	47.9005
Lymantria dispar	55.3283	47.2062
Lymantria dispar	54.8489	47.1864
Lymantria dispar	49.9282	14.5612
Lymantria dispar	50.2922	15.0465
Lymantria dispar	38.62	-0.11
Lymantria dispar	49.75	15
Lymantria dispar	54.7845	47.3529
Lymantria dispar	49.1206	16.4054
Lymantria dispar	52.5752	58.2945
Lymantria dispar	54.3022	48.3295
Lymantria dispar	48.9242	16.5726
Lymantria dispar	48.7146	16.1747
Lymantria dispar	49.1746	16.7188
Lymantria dispar	43.1621	45.1982
Lymantria dispar	52.3296	21.3479
Lymantria dispar	50.9725	55.028
Lymantria dispar	51.1415	55.0257
Lymantria dispar	38.72	-0.02
Lymantria dispar	52.2989	20.9545
Lymantria dispar	38.8311	-0.415236
Lymantria dispar	48.31	15.67
Lymantria dispar	48.63	15.81
Lymantria dispar	54.3723	48.5347
Lymantria dispar	49.9225	14.1835
Lymantria dispar	51.7704	54.8197
Lymantria dispar	49.0645	16.0965
Lymantria dispar	50.356	14.3503
Lymantria dispar	46.5964	11.1215
Lymantria dispar	54.7074	48.5507
Lymantria dispar	47.9458	20.0237
Lymantria dispar	48.8736	15.84
Lymantria dispar	56.1082	47.86
Lymantria dispar	52.3627	20.5584
Lymantria dispar	47.9813	20.6347
Lymantria dispar	49.6038	17.2487
Lymantria dispar	48.0667	20.7391
Lymantria dispar	46.842	27.3836
Lymantria dispar	51.5543	21.4426
Lymantria dispar	50.9853	16.6564
Lymantria dispar	43.4248	46.2627
Lymantria dispar	45.1137	29.038
Lymantria dispar	49.8422	14.3231
Lymantria dispar	38.67	-0.49
Lymantria dispar	39.9	-0.94
Lymantria dispar	47.86	16.24
Lymantria dispar	50.924	10.9891
Lymantria dispar	44.8909	28.7191
Lymantria dispar	50.4435	14.9075
Lymantria dispar	44.8669	26.1308
Lymantria dispar	49.4287	17.2894
Lymantria dispar	38.69	-0.37
Lymantria dispar	54.0377	54.9128
Lymantria dispar	52.058	20.2361
Lymantria dispar	46.0558	25.0918
Lymantria dispar	46.3583	10.0702
Lymantria dispar	44.8789	25.9828
Lymantria dispar	52.1449	20.5396
Lymantria dispar	49.7494	14.3784
Lymantria dispar	52	20
Lymantria dispar	54.3159	54.5198
Lymantria dispar	51.2098	16.7217
Lymantria dispar	51.4053	19.7362
Lymantria dispar	40.1303	-0.379249
Lymantria dispar	46.65	10.47
Lymantria dispar	51.1519	16.9345
Lymantria dispar	46.1842	11.2471
Lymantria dispar	42.102	11.9981
Lymantria dispar	53.6577	54.7935
Lymantria dispar	51.7731	55.188
Lymantria dispar	55.8752	48.7296
Lymantria dispar	51.777	22.6372
Lymantria dispar	47.3922	20.5064
Lymantria dispar	52.1248	19.4007
Lymantria dispar	53.995	53.8371
Lymantria dispar	39.18	-0.92
Lymantria dispar	54.1125	54.1108
Lymantria dispar	56.0316	48.7446
Lymantria dispar	46.63	10.62
Lymantria dispar	50.6174	16.527
Lymantria dispar	52.3704	18.3064
Lymantria dispar	52.1711	18.464
Lymantria dispar	50.0549	14.0421
Lymantria dispar	50.4546	14.3828
Lymantria dispar	51.7683	55.3514
Lymantria dispar	51.417	55.4005
Lymantria dispar	47.8062	19.9863
Lymantria dispar	51.601	19.9333
Lymantria dispar	52.2339	16.9239
Lymantria dispar	52.7442	53.1192
Lymantria dispar	52.2837	18.75
Lymantria dispar	54.9779	49.0298
Lymantria dispar	48.81	15.49
Lymantria dispar	41.8227	48.5316
Lymantria dispar	51.8915	11.5185
Lymantria dispar	53.3175	22.4648
Lymantria dispar	45.1258	28.5733
Lymantria dispar	52.0868	18.9206
Lymantria dispar	56.8705	53.2365
Lymantria dispar	51.6504	19.8016
Lymantria dispar	54.2799	46.9619
Lymantria dispar	51.5679	16.7808
Lymantria dispar	48.0149	16.2938
Lymantria dispar	49.2949	17.397
Lymantria dispar	47.8511	19.6931
Lymantria dispar	51.8813	23.7428
Lymantria dispar	55.1744	52.9312
Lymantria dispar	46.65	10.95
Lymantria dispar	53.2855	22.5897
Lymantria dispar	49.2941	17.2711
Lymantria dispar	39.74	-0.49
Lymantria dispar	38.7	-0.68
Lymantria dispar	40.61	-0.32
Lymantria dispar	57.9186	22.0565
Lymantria dispar	51.4167	21.0766
Lymantria dispar	54.4788	53.455
Lymantria dispar	51.8519	11.6602
Lymantria dispar	52.3775	16.9249
Lymantria dispar	55.769	48.8749
Lymantria dispar	51.7867	19.3483
Lymantria dispar	51.89	16.98
Lymantria dispar	52.2594	19.0118
Lymantria dispar	54.5573	54.7841
Lymantria dispar	40.4246	-4.46556
Lymantria dispar	50.492	45.7031
Lymantria dispar	51.6016	19.413
Lymantria dispar	55.2201	52.7644
Lymantria dispar	51.7262	19.5245
Lymantria dispar	51.3622	12.1528
Lymantria dispar	38.5	-1.01
Lymantria dispar	48.2289	15.2967
Lymantria dispar	52.018	48.769
Lymantria dispar	50.5515	14.97
Lymantria dispar	50.7046	23.2698
Lymantria dispar	52.6414	19.3998
Lymantria dispar	44.4884	26.2817
Lymantria dispar	53.1587	18.1374
Lymantria dispar	54.7495	43.4011
Lymantria dispar	46.2533	10.1398
Lymantria dispar	48.1893	15.8543
Lymantria dispar	44.5304	26.1013
Lymantria dispar	47.7259	16.45
Lymantria dispar	47.71	16.18
Lymantria dispar	47.75	16.66
Lymantria dispar	49.7527	14.2068
Lymantria dispar	55.6518	49.0325
Lymantria dispar	55.8129	52.4272
Lymantria dispar	52.5182	17.1037
Lymantria dispar	53.4893	22.7372
Lymantria dispar	54.7272	43.2274
Lymantria dispar	53.5667	20.9833
Lymantria dispar	52.7442	17.3279
Lymantria dispar	47.8616	16.5906
Lymantria dispar	51.5876	18.9219
Lymantria dispar	55.5379	46.197
Lymantria dispar	45.9572	11.0335
Lymantria dispar	51.6504	55.9062
Lymantria dispar	51.4866	11.9578
Lymantria dispar	57.1799	16.9498
Lymantria dispar	40.2478	-0.289437
Lymantria dispar	51.2133	19.4473
Lymantria dispar	56.0788	49.0299
Lymantria dispar	50.1151	45.2266
Lymantria dispar	55.7736	52.5507
Lymantria dispar	46.2392	20.0151
Lymantria dispar	47.5887	21.1417
Lymantria dispar	47.6868	16.8379
Lymantria dispar	39.87	-0.36
Lymantria dispar	56.095	54.2439
Lymantria dispar	47.5431	16.4566
Lymantria dispar	46.768	32.9694
Lymantria dispar	47.05	15.47
Lymantria dispar	48.36	15.41
Lymantria dispar	47.48	16.74
Lymantria dispar	51.6626	16.1048
Lymantria dispar	53.6483	22.762
Lymantria dispar	54.7454	43.0875
Lymantria dispar	54.1753	46.1871
Lymantria dispar	50.4044	14.035
Lymantria dispar	40.34	-0.3
Lymantria dispar	55.4684	54.6043
Lymantria dispar	48.16	16.3
Lymantria dispar	48.03	16.51
Lymantria dispar	55.6821	52.5386
Lymantria dispar	55.5693	39.0852
Lymantria dispar	55.9919	49.0969
Lymantria dispar	49.862	20.7102
Lymantria dispar	45.7531	10.9979
Lymantria dispar	45.5076	3.28465
Lymantria dispar	51.8946	56.0344
Lymantria dispar	54.4351	45.8781
Lymantria dispar	55.9357	49.3033
Lymantria dispar	53.2404	48.9962
Lymantria dispar	48.17	15.99
Lymantria dispar	55.7148	52.3399
Lymantria dispar	55.7896	49.1226
Lymantria dispar	53.4043	49.0618
Lymantria dispar	39.3347	9.5701
Lymantria dispar	51.1585	11.8699
Lymantria dispar	48.7163	16.6236
Lymantria dispar	56.3387	16.5286
Lymantria dispar	52.8704	57.9792
Lymantria dispar	48.3209	16.3622
Lymantria dispar	45.3174	24.6392
Lymantria dispar	46.59	11.53
Lymantria dispar	45.7656	3.10295
Lymantria dispar	47.7892	16.9104
Lymantria dispar	46.4419	19.1757
Lymantria dispar	48.58	16.58
Lymantria dispar	53.9062	23.0189
Lymantria dispar	54.5274	52.7893
Lymantria dispar	56.2347	16.4592
Lymantria dispar	47	20
Lymantria dispar	40.4	-0.1
Lymantria dispar	48.2	16.45
Lymantria dispar	52.0821	24.303
Lymantria dispar	47.18	16.42
Lymantria dispar	47.2167	16.25
Lymantria dispar	53.4436	37.6101
Lymantria dispar	47.6882	17.5368
Lymantria dispar	54.2628	45.8187
Lymantria dispar	41.6667	21.75
Lymantria dispar	62	15
Lymantria dispar	52.2859	57.8238
Lymantria dispar	52.4091	57.8558
Lymantria dispar	56.0596	55.3344
Lymantria dispar	47.1068	15.9488
Lymantria dispar	47.95	16.77
Lymantria dispar	46.82	11.24
Lymantria dispar	47.07	16.06
Lymantria dispar	54.9036	52.2956
Lymantria dispar	55.7898	39.0581
Lymantria dispar	47.7378	17.0476
Lymantria dispar	52.2026	24.0195
Lymantria dispar	51.4312	12.3214
Lymantria dispar	53.5825	44.5043
Lymantria dispar	53.0119	14.2233
Lymantria dispar	55.2454	55.0393
Lymantria dispar	47.2319	16.0751
Lymantria dispar	46.92	16.16
Lymantria dispar	47.01	16.48
Lymantria dispar	53.242	49.1895
Lymantria dispar	52.5728	23.1073
Lymantria dispar	50.8392	15.8864
Lymantria dispar	47.5597	17.7551
Lymantria dispar	52.5503	14.356
Lymantria dispar	45.481	35.0603
Lymantria dispar	51.3355	12.3662
Lymantria dispar	48.1165	16.6151
Lymantria dispar	58.2667	21.9083
Lymantria dispar	53.8155	17.5542
Lymantria dispar	54.5449	38.6202
Lymantria dispar	53.5154	49.2962
Lymantria dispar	55.6103	38.4554
Lymantria dispar	53.1223	46.6006
Lymantria dispar	52.3587	14.5379
Lymantria dispar	51.4943	46.0602
Lymantria dispar	48.69	16.94
Lymantria dispar	41.8903	1.02056
Lymantria dispar	42.5747	12.3308
Lymantria dispar	52.1237	26.1088
Lymantria dispar	47.2971	19.2104
Lymantria dispar	50.97	44.3416
Lymantria dispar	53.2229	14.4044
Lymantria dispar	54.3277	55.4016
Lymantria dispar	53.2505	44.8378
Lymantria dispar	56.2437	23.6178
Lymantria dispar	48.3	16.21
Lymantria dispar	52.3157	15.7507
Lymantria dispar	51.2061	11.7529
Lymantria dispar	48.5579	16.3539
Lymantria dispar	47.02	16.32
Lymantria dispar	50.4457	20.5521
Lymantria dispar	54.0092	38.2837
Lymantria dispar	46.9801	16.0404
Lymantria dispar	52.2681	23.411
Lymantria dispar	56.0367	43.8247
Lymantria dispar	53.1783	44.9678
Lymantria dispar	53.2015	45.1653
Lymantria dispar	51.6562	11.8198
Lymantria dispar	45.8707	10.914
Lymantria dispar	42.0297	12.1092
Lymantria dispar	40	-4
Lymantria dispar	52.7952	24.3366
Lymantria dispar	52.6549	16.0127
Lymantria dispar	47.38	16.54
Lymantria dispar	48.6	16.78
Lymantria dispar	55.3888	51.5415
Lymantria dispar	56.0265	38.3491
Lymantria dispar	47.5117	19.2459
Lymantria dispar	55.169	51.4943
Lymantria dispar	45.2505	3.4034
Lymantria dispar	48.879	26.5931
Lymantria dispar	55.654	51.8303
Lymantria dispar	56.3513	50.7997
Lymantria dispar	48.707	44.7879
Lymantria dispar	55.5769	51.762
Lymantria dispar	55.3878	56.6534
Lymantria dispar	53.3458	57.7773
Lymantria dispar	52.5722	23.8034
Lymantria dispar	52.7305	23.7754
Lymantria dispar	54.827	37.6218
Lymantria dispar	48.18	16.17
Lymantria dispar	48.3167	16.65
Lymantria dispar	46.5	11.34
Lymantria dispar	53.6712	46.4762
Lymantria dispar	50.2357	13.8737
Lymantria dispar	49.9656	31.1064
Lymantria dispar	48.4435	16.5327
Lymantria dispar	53.9018	30.4641
Lymantria dispar	46.3447	30.7
Lymantria dispar	51.0365	12.0624
Lymantria dispar	45.4563	34.737
Lymantria dispar	50.102	13.8747
Lymantria dispar	55.2498	24.762
Lymantria dispar	48.0811	19.0163
Lymantria dispar	46.0852	10.3209
Lymantria dispar	54.3408	38.0306
Lymantria dispar	54.7819	39.86
Lymantria dispar	58.2982	22.1022
Lymantria dispar	46.9311	15.5201
Lymantria dispar	50.4868	19.0452
Lymantria dispar	46.4315	30.7136
Lymantria dispar	45.8828	3.11528
Lymantria dispar	50.2212	31.5707
Lymantria dispar	54.9917	38.67
Lymantria dispar	42.3811	-2.46475
Lymantria dispar	59.4	27.2833
Lymantria dispar	51.2337	12.3919
Lymantria dispar	54.1202	23.6102
Lymantria dispar	53.9465	23.8869
Lymantria dispar	53.6654	14.2271
Lymantria dispar	55.4167	24
Lymantria dispar	40.36	0.07
Lymantria dispar	53.1921	50.3037
Lymantria dispar	56.49	41.9663
Lymantria dispar	47.9729	18.7925
Lymantria dispar	53.7703	42.6268
Lymantria dispar	47.5977	18.9745
Lymantria dispar	45.8482	10.579
Lymantria dispar	46.96	15.7797
Lymantria dispar	54.6	39.8356
Lymantria dispar	54.6046	40.049
Lymantria dispar	54.9392	39.3749
Lymantria dispar	52.9534	39.5676
Lymantria dispar	55.0625	40.2324
Lymantria dispar	52.7278	15.3547
Lymantria dispar	54.0475	30.6401
Lymantria dispar	49.2057	26.1995
Lymantria dispar	50.0493	19.9868
Lymantria dispar	42.5503	11.9048
Lymantria dispar	52.2566	43.7961
Lymantria dispar	40.54	-0.03
Lymantria dispar	51.8135	57.1611
Lymantria dispar	58.2917	22.2833
Lymantria dispar	45.9363	10.2938
Lymantria dispar	45.8386	11.7289
Lymantria dispar	46.0015	11.341
Lymantria dispar	54.2423	37.6419
Lymantria dispar	54.635	39.6808
Lymantria dispar	52.4988	31.033
Lymantria dispar	53.0918	49.9809
Lymantria dispar	46.89	15.97
Lymantria dispar	54.925	39.9688
Lymantria dispar	42.4724	-2.4558
Lymantria dispar	51.1404	26.3155
Lymantria dispar	41.9881	3.19662
Lymantria dispar	56.7925	36.0206
Lymantria dispar	55.0851	39.5106
Lymantria dispar	58.4619	21.9167
Lymantria dispar	54.4417	23.1366
Lymantria dispar	41.9733	1.87944
Lymantria dispar	54.6769	22.9756
Lymantria dispar	54.1012	23.7394
Lymantria dispar	54.9818	37.6425
Lymantria dispar	50.8238	12.1235
Lymantria dispar	51.6041	13.0883
Lymantria dispar	53.4167	14.5833
Lymantria dispar	54.2814	55.6173
Lymantria dispar	55.4822	55.8447
Lymantria dispar	50.3773	18.8055
Lymantria dispar	51.9362	15.517
Lymantria dispar	52.3973	25.103
Lymantria dispar	46.89	11.43
Lymantria dispar	55.2366	39.8994
Lymantria dispar	55.2455	41.9423
Lymantria dispar	56.8578	35.8836
Lymantria dispar	45.0115	7.81832
Lymantria dispar	49.9537	31.3018
Lymantria dispar	51.5928	11.9861
Lymantria dispar	50.4833	19.4333
Lymantria dispar	46.8395	29.5678
Lymantria dispar	50.0994	13.7362
Lymantria dispar	54.4393	23.5826
Lymantria dispar	51.6361	12.3324
Lymantria dispar	53	28
Lymantria dispar	52.1566	56.6936
Lymantria dispar	52.6385	56.2362
Lymantria dispar	55.5438	40.2491
Lymantria dispar	42.8839	23.7905
Lymantria dispar	55.6553	40.1594
Lymantria dispar	55.7467	40.1864
Lymantria dispar	55.5666	39.7713
Lymantria dispar	48.54	16.9
Lymantria dispar	48.6	15.17
Lymantria dispar	46.72	11.66
Lymantria dispar	47.37	16.12
Lymantria dispar	41.7333	23.15
Lymantria dispar	44.9583	8.0872
Lymantria dispar	55.3682	40.7645
Lymantria dispar	52.4379	25.3795
Lymantria dispar	53.052	26.7485
Lymantria dispar	45.547	3.12579
Lymantria dispar	45.353	3.24056
Lymantria dispar	47.25	28.5833
Lymantria dispar	52.5416	56.5209
Lymantria dispar	54.9363	55.5181
Lymantria dispar	54.0042	24.0936
Lymantria dispar	55.9667	44.4507
Lymantria dispar	51.0949	12.3928
Lymantria dispar	40.8254	-3.66282
Lymantria dispar	42.8611	23.369
Lymantria dispar	55.3341	38.814
Lymantria dispar	49.9666	13.725
Lymantria dispar	56.7625	16.3568
Lymantria dispar	55.8	39.5717
Lymantria dispar	50.5732	14.1095
Lymantria dispar	43.3308	23.5809
Lymantria dispar	54.234	23.7167
Lymantria dispar	40.64	-0.05
Lymantria dispar	42.6833	23.3167
Lymantria dispar	54.1797	57.6455
Lymantria dispar	54.399	55.5943
Lymantria dispar	52.9309	56.3775
Lymantria dispar	52.7169	56.3515
Lymantria dispar	54.1475	24.1614
Lymantria dispar	54.8266	23.3856
Lymantria dispar	47.3537	18.2823
Lymantria dispar	48.2126	15.1371
Lymantria dispar	56.6668	16.2968
Lymantria dispar	48.3839	16.8
Lymantria dispar	48.2833	16.8167
Lymantria dispar	55.9675	46.0193
Lymantria dispar	51.4245	11.0383
Lymantria dispar	46.7975	16.3769
Lymantria dispar	51.1568	39.3311
Lymantria dispar	40.7625	22.9314
Lymantria dispar	53.065	56.4242
Lymantria dispar	54.8964	24.1413
Lymantria dispar	54.9293	24.2969
Lymantria dispar	50.1512	23.9883
Lymantria dispar	46.735	15.9725
Lymantria dispar	50.3822	13.6962
Lymantria dispar	51.0251	11.4861
Lymantria dispar	42.1235	3.13507
Lymantria dispar	48.989	14.7803
Lymantria dispar	54.1276	23.9748
Lymantria dispar	54.9841	24.0015
Lymantria dispar	55.1206	23.6829
Lymantria dispar	45.6025	3.30055
Lymantria dispar	55.7234	23.4722
Lymantria dispar	57.5657	18.2701
Lymantria dispar	53.4484	56.0467
Lymantria dispar	51.9684	57.3887
Lymantria dispar	53.9881	24.3032
Lymantria dispar	56.2015	44.3972
Lymantria dispar	54.3234	26.8668
Lymantria dispar	53.2643	13.3874
Lymantria dispar	46.759	16.5041
Lymantria dispar	46.3536	11.317
Lymantria dispar	45.3798	20.36
Lymantria dispar	54.9289	23.4202
Lymantria dispar	54.0933	24.2883
Lymantria dispar	55.8471	23.3041
Lymantria dispar	55.117	15.145
Lymantria dispar	53.066	57.3632
Lymantria dispar	55.2506	56.1541
Lymantria dispar	54.8147	23.5946
Lymantria dispar	52.8341	30.0028
Lymantria dispar	55.3096	41.6369
Lymantria dispar	48.22	14.85
Lymantria dispar	49.4274	32.1028
Lymantria dispar	55.4519	28.0069
Lymantria dispar	56.4343	45.374
Lymantria dispar	46.9121	15.3616
Lymantria dispar	52.5667	14.1149
Lymantria dispar	50.7111	14.821
Lymantria dispar	40.4738	-3.86831
Lymantria dispar	57.2557	18.2358
Lymantria dispar	54.8608	23.9544
Lymantria dispar	54.9436	23.7621
Lymantria dispar	40.6485	22.9566
Lymantria dispar	52.7178	56.6208
Lymantria dispar	42.2244	3.09199
Lymantria dispar	55.6707	36.8204
Lymantria dispar	56.4276	44.244
Lymantria dispar	51.8432	14.2869
Lymantria dispar	56.3986	45.5695
Lymantria dispar	49.1101	14.6478
Lymantria dispar	51.5546	0.818003
Lymantria dispar	48.0528	17.1527
Lymantria dispar	54.2771	24.1508
Lymantria dispar	56.4779	44.0139
Lymantria dispar	45.0111	7.67229
Lymantria dispar	47.8	16.0667
Lymantria dispar	52.947	56.5787
Lymantria dispar	54.5957	55.726
Lymantria dispar	54.7511	24.7275
Lymantria dispar	42.3711	24.8036
Lymantria dispar	43.4717	28.5449
Lymantria dispar	44.8977	7.67364
Lymantria dispar	56.9799	46.4117
Lymantria dispar	47.22	15.63
Lymantria dispar	51.1453	11.4741
Lymantria dispar	43.0966	23.4832
Lymantria dispar	51.5902	13.5553
Lymantria dispar	50.3943	30.6347
Lymantria dispar	53.7878	27.3668
Lymantria dispar	53.9196	27.4433
Lymantria dispar	45.8914	10.1475
Lymantria dispar	54.1329	24.4563
Lymantria dispar	51.5738	37.6997
Lymantria dispar	40.6422	-3.58088
Lymantria dispar	56.9679	18.3037
Lymantria dispar	56.5809	16.5739
Lymantria dispar	49	32
Lymantria dispar	52.9624	57.0315
Lymantria dispar	54.9411	55.7668
Lymantria dispar	53.6902	55.9535
Lymantria dispar	54.7591	55.7238
Lymantria dispar	53.8131	55.9779
Lymantria dispar	53.5552	56.1045
Lymantria dispar	53.9926	24.586
Lymantria dispar	55.5669	28.2191
Lymantria dispar	50.8969	11.9555
Lymantria dispar	55.3709	37.7432
Lymantria dispar	46.1683	17.7554
Lymantria dispar	50.6579	14.3098
Lymantria dispar	54.4272	24.2547
Lymantria dispar	51.8819	12.1354
Lymantria dispar	52.0482	14.0371
Lymantria dispar	36.8223	-2.71976
Lymantria dispar	41.3802	23.3723
Lymantria dispar	50.9441	34.8748
Lymantria dispar	45.1801	33.3546
Lymantria dispar	51.8563	12.3335
Lymantria dispar	56.4288	38.7207
Lymantria dispar	45.3162	7.81377
Lymantria dispar	54.3408	24.3778
Lymantria dispar	50.6952	14.5456
Lymantria dispar	54.5461	24.3921
Lymantria dispar	50.8422	15.0658
Lymantria dispar	49.8341	7.88183
Lymantria dispar	52.3672	13.9969
Lymantria dispar	55.6366	23.3544
Lymantria dispar	55.1926	23.3406
Lymantria dispar	51.6814	34.8685
Lymantria dispar	57.0348	46.267
Lymantria dispar	46.8439	15.765
Lymantria dispar	42.8004	44.6342
Lymantria dispar	51.6337	33.8905
Lymantria dispar	50.7573	34.723
Lymantria dispar	49.6361	36.3361
Lymantria dispar	49.9715	7.96594
Lymantria dispar	51.8315	14.142
Lymantria dispar	54.3625	55.902
Lymantria dispar	54.4681	56.6222
Lymantria dispar	54.8092	25.0054
Lymantria dispar	48.5273	35.0428
Lymantria dispar	51.9974	13.1917
Lymantria dispar	51.5076	13.6666
Lymantria dispar	56.6809	16.5382
Lymantria dispar	48.1579	17.1734
Lymantria dispar	52.3928	13.5184
Lymantria dispar	50.6209	13.8487
Lymantria dispar	45.3318	7.94183
Lymantria dispar	51.7349	34.2607
Lymantria dispar	50.99	34.7525
Lymantria dispar	52.2616	13.9509
Lymantria dispar	52.776	12.8808
Lymantria dispar	52.1313	13.6178
Lymantria dispar	54.6529	24.8786
Lymantria dispar	54.2741	24.5863
Lymantria dispar	53.409	12.9097
Lymantria dispar	46.83	15.56
Lymantria dispar	48.1333	16.9333
Lymantria dispar	47.4	16.25
Lymantria dispar	46.72	15.84
Lymantria dispar	56.8997	16.4551
Lymantria dispar	51.737	11.0923
Lymantria dispar	51.9434	13.7144
Lymantria dispar	59.8422	23.0781
Lymantria dispar	56.8601	16.2375
Lymantria dispar	52.2736	13.7899
Lymantria dispar	50.5321	30.2568
Lymantria dispar	50.8711	34.9693
Lymantria dispar	45.2209	7.62716
Lymantria dispar	52.1102	13.1403
Lymantria dispar	53.0433	57.063
Lymantria dispar	42.9621	25.3121
Lymantria dispar	48.3649	18.1024
Lymantria dispar	55.9941	37.314
Lymantria dispar	55.6467	37.3058
Lymantria dispar	50.463	30.3665
Lymantria dispar	56.5815	16.1873
Lymantria dispar	50.1562	30.0665
Lymantria dispar	55.5064	38.0122
Lymantria dispar	42.78	23.67
Lymantria dispar	48.2859	17.2606
Lymantria dispar	51.0466	34.4003
Lymantria dispar	41.0387	16.347
Lymantria dispar	42.4996	-2.60019
Lymantria dispar	43.2141	27.9147
Lymantria dispar	56.8403	16.8145
Lymantria dispar	54.375	56.4549
Lymantria dispar	54.1247	56.0981
Lymantria dispar	52.0289	14.5041
Lymantria dispar	52.4086	13.8708
Lymantria dispar	53.1258	13.1077
Lymantria dispar	56.9708	16.0706
Lymantria dispar	54.2769	24.7572
Lymantria dispar	52.7721	11.1812
Lymantria dispar	51.0898	12.5544
Lymantria dispar	54.6396	25.0318
Lymantria dispar	49.9573	8.40739
Lymantria dispar	52.2422	13.1475
Lymantria dispar	52.9065	11.3213
Lymantria dispar	55.7456	37.3179
Lymantria dispar	54.0624	19.6562
Lymantria dispar	52.316	0.012894
Lymantria dispar	45.1289	7.6248
Lymantria dispar	49.7225	8.41948
Lymantria dispar	50.997	15.04
Lymantria dispar	52.3204	33.713
Lymantria dispar	51.5025	15.1952
Lymantria dispar	56	10
Lymantria dispar	59	26
Lymantria dispar	54.1491	56.7969
Lymantria dispar	54.7233	55.913
Lymantria dispar	53.9332	12.349
Lymantria dispar	49.9433	25.2017
Lymantria dispar	53.0957	12.9018
Lymantria dispar	52.5592	12.3003
Lymantria dispar	41.5452	1.89134
Lymantria dispar	60.4112	21.8091
Lymantria dispar	59.8446	23.2493
Lymantria dispar	51.0169	11.3103
Lymantria dispar	51.1648	13.5028
Lymantria dispar	50.1289	29.7684
Lymantria dispar	51.0431	35.1878
Lymantria dispar	45.0617	7.47833
Lymantria dispar	54.4005	25.0881
Lymantria dispar	45.0235	35.3652
Lymantria dispar	52.6068	12.9836
Lymantria dispar	48.5833	7.66667
Lymantria dispar	40.07	-1.11
Lymantria dispar	54.8143	56.1264
Lymantria dispar	54.6	56.1081
Lymantria dispar	52.4747	12.8209
Lymantria dispar	56.6986	16.6969
Lymantria dispar	50.8254	12.4194
Lymantria dispar	54.5207	25.1516
Lymantria dispar	51.1238	13.6233
Lymantria dispar	42.2679	2.97745
Lymantria dispar	44.7761	11.62
Lymantria dispar	54.7469	25.3032
Lymantria dispar	55.03	14.991
Lymantria dispar	50.0252	8.26294
Lymantria dispar	52.3884	12.6501
Lymantria dispar	49.5979	8.4725
Lymantria dispar	54.3842	25.3342
Lymantria dispar	52.7319	12.2744
Lymantria dispar	52.5859	12.756
Lymantria dispar	49.3333	14.3333
Lymantria dispar	55.941	37.4862
Lymantria dispar	55.5526	37.7239
Lymantria dispar	40.7046	-4.00328
Lymantria dispar	51.687	12.7377
Lymantria dispar	41.4108	2.02447
Lymantria dispar	52.3681	13.0981
Lymantria dispar	55.3566	23.1251
Lymantria dispar	47.21	14.82
Lymantria dispar	47.17	14.66
Lymantria dispar	40.7865	-3.79643
Lymantria dispar	45.685	4.20541
Lymantria dispar	40.2144	-5.07622
Lymantria dispar	48.31	30.3632
Lymantria dispar	51.5682	36.0878
Lymantria dispar	51.3299	13.676
Lymantria dispar	52.8455	13.4232
Lymantria dispar	41.8064	1.68501
Lymantria dispar	41.1327	0.818914
Lymantria dispar	40.6009	23.0968
Lymantria dispar	45.2803	36.9838
Lymantria dispar	45.6085	10.3131
Lymantria dispar	55.261	12.412
Lymantria dispar	55.6348	37.4674
Lymantria dispar	55.6664	37.677
Lymantria dispar	42.9246	27.7904
Lymantria dispar	50.9159	11.5436
Lymantria dispar	52.5736	13.2066
Lymantria dispar	41.5386	1.64145
Lymantria dispar	50.1232	34.6235
Lymantria dispar	44.8451	33.6601
Lymantria dispar	48	7.33333
Lymantria dispar	49.797	8.25646
Lymantria dispar	49.833	8.49684
Lymantria dispar	52.201	0.096422
Lymantria dispar	44.8815	11.9852
Lymantria dispar	52.1781	11.1464
Lymantria dispar	55.7992	37.5113
Lymantria dispar	46.75	15.72
Lymantria dispar	48.24	14.52
Lymantria dispar	55.4728	28.7682
Lymantria dispar	52.5012	-0.071552
Lymantria dispar	52.4904	13.4744
Lymantria dispar	52.4638	13.7111
Lymantria dispar	53.0509	11.4919
Lymantria dispar	51.0797	33.9051
Lymantria dispar	51.2956	12.6505
Lymantria dispar	41.2488	15.346
Lymantria dispar	45.2452	3.19955
Lymantria dispar	45.4976	8.03996
Lymantria dispar	45.537	10.9672
Lymantria dispar	52.3002	0.2477
Lymantria dispar	42.6667	25.25
Lymantria dispar	50.9949	12.6219
Lymantria dispar	42.1059	2.96756
Lymantria dispar	50.7229	12.2884
Lymantria dispar	55.7734	37.7542
Lymantria dispar	52.3967	13.3683
Lymantria dispar	44.7403	33.5508
Lymantria dispar	54.3508	18.5331
Lymantria dispar	52.5194	11.0197
Lymantria dispar	51.5642	32.953
Lymantria dispar	42.6255	27.5736
Lymantria dispar	40.6182	-2.72027
Lymantria dispar	45.5702	3.78197
Lymantria dispar	41.2725	1.9806
Lymantria dispar	51.1118	13.7477
Lymantria dispar	50.7317	12.4274
Lymantria dispar	50.1428	36.3442
Lymantria dispar	51.9398	33.3655
Lymantria dispar	47.7471	35.1708
Lymantria dispar	57.1283	16.2659
Lymantria dispar	52.5549	13.3318
Lymantria dispar	49.0077	14.4232
Lymantria dispar	41.6082	2.08342
Lymantria dispar	42.3747	3.02559
Lymantria dispar	52.3948	-0.164381
Lymantria dispar	46.0298	4.08812
Lymantria dispar	49.9617	37.791
Lymantria dispar	48.0331	30.957
Lymantria dispar	51.0147	13.7299
Lymantria dispar	52.8389	13.8024
Lymantria dispar	49.8578	10.2245
Lymantria dispar	44.8189	20.46
Lymantria dispar	50.0074	10.2489
Lymantria dispar	47.34	16.38
Lymantria dispar	45.4302	40.7989
Lymantria dispar	51.8119	33.3448
Lymantria dispar	58.0171	24.7191
Lymantria dispar	48.5315	9.05155
Lymantria dispar	44.5941	33.5041
Lymantria dispar	51.6779	12.5987
Lymantria dispar	46.83	12.76
Lymantria dispar	52.4172	10.8441
Lymantria dispar	50.0018	8.54084
Lymantria dispar	50.7361	11.4754
Lymantria dispar	41.4064	2.1845
Lymantria dispar	41.86	1.57
Lymantria dispar	51.2671	13.8626
Lymantria dispar	51.616	0.546603
Lymantria dispar	49.7537	13.6517
Lymantria dispar	46.7536	14.8392
Lymantria dispar	49.4856	8.27847
Lymantria dispar	51.4737	14.4565
Lymantria dispar	43.2925	22.0101
Lymantria dispar	52.7264	13.9635
Lymantria dispar	51.132	14.9636
Lymantria dispar	48.4101	11.7294
Lymantria dispar	42.132	25.3101
Lymantria dispar	48.9071	9.19543
Lymantria dispar	52.5558	13.8307
Lymantria dispar	52.2758	10.5563
Lymantria dispar	44.4724	22.1069
Lymantria dispar	54.114	12.6612
Lymantria dispar	51.4237	12.9567
Lymantria dispar	44.7153	7.42294
Lymantria dispar	50.6994	12.5485
Lymantria dispar	42.7549	27.8831
Lymantria dispar	50.903	14.7589
Lymantria dispar	47.98	15.17
Lymantria dispar	42.4616	25.4924
Lymantria dispar	44.384	22.3327
Lymantria dispar	41.0629	-3.52885
Lymantria dispar	51.254	14.5696
Lymantria dispar	50.76	12.7703
Lymantria dispar	49.5884	8.04739
Lymantria dispar	51.246	14.8885
Lymantria dispar	51.3874	14.2018
Lymantria dispar	53.5986	25.8316
Lymantria dispar	42.883	12.1984
Lymantria dispar	49.7377	7.67884
Lymantria dispar	49.0424	12.0831
Lymantria dispar	53.2124	12.5812
Lymantria dispar	51.3524	14.6091
Lymantria dispar	42.6804	26.3468
Lymantria dispar	51.4008	14.8695
Lymantria dispar	50.5082	33.7595
Lymantria dispar	49.6639	10.1565
Lymantria dispar	44.2608	12.1672
Lymantria dispar	52.6648	13.4952
Lymantria dispar	44.8691	35.0607
Lymantria dispar	45.661	10.6105
Lymantria dispar	40.1148	23.3859
Lymantria dispar	49.4516	8.46563
Lymantria dispar	50.051	7.77546
Lymantria dispar	49.4646	11.0466
Lymantria dispar	46.176	3.1161
Lymantria dispar	46.1697	9.74637
Lymantria dispar	45.8117	9.89562
Lymantria dispar	42.1962	14.5448
Lymantria dispar	50.9621	13.9584
Lymantria dispar	53.3903	12.0178
Lymantria dispar	49.2419	4.0052
Lymantria dispar	50.4553	12.0657
Lymantria dispar	41.8829	2.24239
Lymantria dispar	53.2784	11.5669
Lymantria dispar	44.8846	7.33067
Lymantria dispar	55.6914	22.8289
Lymantria dispar	56.202	22.488
Lymantria dispar	43.9025	20.8665
Lymantria dispar	46.1537	9.86881
Lymantria dispar	51.7123	0.571608
Lymantria dispar	41.6018	2.2877
Lymantria dispar	55.673	12.514
Lymantria dispar	44.8335	11.4616
Lymantria dispar	42.3333	12.645
Lymantria dispar	56.2023	15.6473
Lymantria dispar	46.6222	14.3106
Lymantria dispar	48.03	14.41
Lymantria dispar	52.2869	10.7651
Lymantria dispar	48.897	11.9287
Lymantria dispar	42.9453	11.9694
Lymantria dispar	42.413	-1.57398
Lymantria dispar	52.4001	10.7022
Lymantria dispar	42.7234	11.5404
Lymantria dispar	42.5525	2.98034
Lymantria dispar	56.3752	16.0267
Lymantria dispar	50.8502	12.9293
Lymantria dispar	48.7343	9.18112
Lymantria dispar	41.4488	1.48371
Lymantria dispar	52.5035	-0.21879
Lymantria dispar	53.474	11.3092
Lymantria dispar	50.2624	7.4403
Lymantria dispar	53.0564	11.0652
Lymantria dispar	48.4003	9.98821
Lymantria dispar	55.1657	22.484
Lymantria dispar	50.7064	6.95675
Lymantria dispar	42.2327	12.9774
Lymantria dispar	59.437	24.75
Lymantria dispar	44.555	8.14026
Lymantria dispar	50.8566	6.73445
Lymantria dispar	46.3783	2.77526
Lymantria dispar	51.1112	13.9154
Lymantria dispar	48.2574	11.5452
Lymantria dispar	53.1842	11.1184
Lymantria dispar	52.0005	1.39301
Lymantria dispar	51.2558	9.49122
Lymantria dispar	50.5424	8.64487
Lymantria dispar	48.74	7.73
Lymantria dispar	45.4923	8.25795
Lymantria dispar	49.5925	7.87244
Lymantria dispar	45.5693	10.8323
Lymantria dispar	53.9112	-0.923826
Lymantria dispar	42.1925	2.81961
Lymantria dispar	55.582	13.0812
Lymantria dispar	49.918	7.74735
Lymantria dispar	41.8	2.98638
Lymantria dispar	52.606	1.4568
Lymantria dispar	52.207	0.815121
Lymantria dispar	44.706	8.29529
Lymantria dispar	41.9286	25.1339
Lymantria dispar	49.3523	12.2154
Lymantria dispar	45.6	7.8
Lymantria dispar	50.2522	8.7755
Lymantria dispar	48.6713	10.6803
Lymantria dispar	49.5921	8.59422
Lymantria dispar	44.2726	20.0374
Lymantria dispar	49.9244	10.902
Lymantria dispar	50.1229	8.65756
Lymantria dispar	52.313	1.15273
Lymantria dispar	52.6996	1.47663
Lymantria dispar	51.2719	14.0798
Lymantria dispar	45.4025	10.906
Lymantria dispar	45.6978	10.0862
Lymantria dispar	48.4628	3.37825
Lymantria dispar	45.2314	18.4527
Lymantria dispar	48.6667	19.5
Lymantria dispar	53.2304	10.3927
Lymantria dispar	45.0021	10.3963
Lymantria dispar	48.5158	1.54569
Lymantria dispar	51.0508	13.2917
Lymantria dispar	49.2113	12.176
Lymantria dispar	48.8197	9.32145
Lymantria dispar	56.1724	15.2424
Lymantria dispar	48.36	14.42
Lymantria dispar	47.26	11.3897
Lymantria dispar	42.0527	13.129
Lymantria dispar	42.087	12.9418
Lymantria dispar	42.6856	11.3414
Lymantria dispar	42.5176	11.4982
Lymantria dispar	42.3018	27.747
Lymantria dispar	53.8573	-1.1709
Lymantria dispar	45.446	4.33225
Lymantria dispar	48.9785	3.02583
Lymantria dispar	48.24	14.3
Lymantria dispar	44.1278	12.2153
Lymantria dispar	51.429	0.515957
Lymantria dispar	52.3847	10.413
Lymantria dispar	48.7192	2.45749
Lymantria dispar	45.3687	10.5637
Lymantria dispar	48.7634	11.4483
Lymantria dispar	51.1319	13.0582
Lymantria dispar	50.6675	11.234
Lymantria dispar	48.6124	2.49644
Lymantria dispar	45.1382	10.4365
Lymantria dispar	49.1606	14.1722
Lymantria dispar	41.7679	2.25038
Lymantria dispar	55.1085	22.0415
Lymantria dispar	40.2208	23.7057
Lymantria dispar	44.2631	19.8975
Lymantria dispar	48.3614	8.9433
Lymantria dispar	48.83	2.42581
Lymantria dispar	55.1783	22.2931
Lymantria dispar	51.5322	-0.477856
Lymantria dispar	42.3585	2.81649
Lymantria dispar	48.8803	2.18284
Lymantria dispar	45.4638	4.51438
Lymantria dispar	48.5868	2.26401
Lymantria dispar	48.3896	1.37577
Lymantria dispar	45.6717	8.19209
Lymantria dispar	51.8701	0.302712
Lymantria dispar	46.6575	15.5203
Lymantria dispar	56.0247	21.2305
Lymantria dispar	46.16	2.83
Lymantria dispar	48.8574	2.6402
Lymantria dispar	46.5362	2.47461
Lymantria dispar	43.6101	13.4499
Lymantria dispar	49.5103	10.196
Lymantria dispar	51.2951	1.1245
Lymantria dispar	47.7826	7.3389
Lymantria dispar	42.2172	1.83735
Lymantria dispar	51.0389	13.5177
Lymantria dispar	46.6358	14.1542
Lymantria dispar	51.4638	-0.295295
Lymantria dispar	42.7631	10.3624
Lymantria dispar	48.6959	1.43221
Lymantria dispar	56.4951	14.8539
Lymantria dispar	50.8214	7.00488
Lymantria dispar	48.5052	2.68568
Lymantria dispar	48.367	2.947
Lymantria dispar	45.4607	7.7355
Lymantria dispar	48.4292	2.54715
Lymantria dispar	48.5002	3.23648
Lymantria dispar	49.3673	12.3974
Lymantria dispar	38.0374	13.5683
Lymantria dispar	50.8973	14.4611
Lymantria dispar	51.872	0.1725
Lymantria dispar	42.8333	12.8333
Lymantria dispar	53.1022	8.81403
Lymantria dispar	43.0335	16.1155
Lymantria dispar	52.4432	9.75521
Lymantria dispar	49.8144	7.50461
Lymantria dispar	53.2534	10.843
Lymantria dispar	44.4715	11.2851
Lymantria dispar	48.1488	1.60771
Lymantria dispar	48.8237	3.06538
Lymantria dispar	48.9235	2.44456
Lymantria dispar	49.3266	2.56598
Lymantria dispar	49.4287	2.94466
Lymantria dispar	49.5239	10.3738
Lymantria dispar	50.1468	8.78808
Lymantria dispar	53.2722	10.5651
Lymantria dispar	55.9261	21.0599
Lymantria dispar	45.4696	10.4781
Lymantria dispar	48.9811	1.87875
Lymantria dispar	49.04	2.05115
Lymantria dispar	44.0538	12.5833
Lymantria dispar	42.8182	11.3558
Lymantria dispar	48.3775	2.81252
Lymantria dispar	36.9087	-3.3699
Lymantria dispar	42.3305	-0.699319
Lymantria dispar	51.6603	-0.082829
Lymantria dispar	41.9149	24.7037
Lymantria dispar	51.9763	0.267322
Lymantria dispar	48.6113	1.96664
Lymantria dispar	48.152	1.41879
Lymantria dispar	38.011	-2.96
Lymantria dispar	49.3828	3.62778
Lymantria dispar	50.1461	7.21085
Lymantria dispar	49.1649	3.1086
Lymantria dispar	48.3806	10.8735
Lymantria dispar	36.9921	-3.11959
Lymantria dispar	47.6481	7.53844
Lymantria dispar	50.8858	6.8727
Lymantria dispar	48.5761	2.9439
Lymantria dispar	49.9987	10.5731
Lymantria dispar	52.6309	1.2974
Lymantria dispar	50.55	7.25
Lymantria dispar	52.3073	9.96696
Lymantria dispar	50.0365	7.64676
Lymantria dispar	48.059	1.58249
Lymantria dispar	51.5107	9.89919
Lymantria dispar	43.1586	13.4154
Lymantria dispar	48.4749	2.82032
Lymantria dispar	47.7548	7.49794
Lymantria dispar	48.462	3.60122
Lymantria dispar	49.1602	2.41952
Lymantria dispar	49.977	9.96803
Lymantria dispar	42.7522	10.2127
Lymantria dispar	43.9121	20.2099
Lymantria dispar	51.4313	-0.535886
Lymantria dispar	51.5573	0.128932
Lymantria dispar	48.3397	10.698
Lymantria dispar	51.7723	0.122038
Lymantria dispar	45.3761	4.72657
Lymantria dispar	48.3867	2.69204
Lymantria dispar	48.3402	2.40158
Lymantria dispar	45.6943	4.78935
Lymantria dispar	54.9994	-1.4274
Lymantria dispar	51.1858	14.2
Lymantria dispar	52.6333	-1.13333
Lymantria dispar	43.1551	10.5431
Lymantria dispar	52.2942	-1.53097
Lymantria dispar	43.032	13.4412
Lymantria dispar	50.1138	8.36445
Lymantria dispar	50.9869	2.22345
Lymantria dispar	52.9727	8.81944
Lymantria dispar	48.39	14.55
Lymantria dispar	49.3075	2.80378
Lymantria dispar	55.9298	21.3477
Lymantria dispar	50.3328	10.341
Lymantria dispar	49.3637	4.16148
Lymantria dispar	50.1973	8.92407
Lymantria dispar	45.8765	9.65891
Lymantria dispar	44.8197	7.20899
Lymantria dispar	42.4112	11.1191
Lymantria dispar	55.5319	21.4309
Lymantria dispar	48.3585	2.14528
Lymantria dispar	48.924	8.95731
Lymantria dispar	52.4066	10.1813
Lymantria dispar	50.3789	8.76009
Lymantria dispar	42.2422	2.58695
Lymantria dispar	48.8814	3.25524
Lymantria dispar	48.4723	1.99802
Lymantria dispar	45.058	10.2348
Lymantria dispar	41.3142	23.9999
Lymantria dispar	45.8604	4.61601
Lymantria dispar	49.2779	2.92704
Lymantria dispar	48.279	2.80629
Lymantria dispar	53.585	8.5852
Lymantria dispar	44.8582	34.0789
Lymantria dispar	42.4332	13.4818
Lymantria dispar	42.1486	1.22502
Lymantria dispar	55.3433	21.3211
Lymantria dispar	56.2536	21.8112
Lymantria dispar	55.9595	21.5566
Lymantria dispar	45.4771	4.78631
Lymantria dispar	47.9959	1.40346
Lymantria dispar	48.8	1.91
Lymantria dispar	42.1	2.79
Lymantria dispar	53.0931	8.52991
Lymantria dispar	46.7082	2.52269
Lymantria dispar	48.4905	7.81326
Lymantria dispar	50.7545	2.33216
Lymantria dispar	51.9058	-1.15756
Lymantria dispar	49.5214	12.0978
Lymantria dispar	45.7852	4.75958
Lymantria dispar	52.0224	0.05185
Lymantria dispar	42.3369	13.4535
Lymantria dispar	51.4276	0.372019
Lymantria dispar	45.2109	8.86718
Lymantria dispar	48.2684	3.32912
Lymantria dispar	50.6441	1.63634
Lymantria dispar	49.1076	2.23444
Lymantria dispar	48.1008	2.53735
Lymantria dispar	49.7533	3.07377
Lymantria dispar	43.6909	1.39613
Lymantria dispar	50.7033	7.12518
Lymantria dispar	50.7305	13.751
Lymantria dispar	49.2055	10.7109
Lymantria dispar	48.7002	2.15183
Lymantria dispar	46.3497	9.62785
Lymantria dispar	43.0117	10.7513
Lymantria dispar	51.5607	-0.047243
Lymantria dispar	48.0014	1.77501
Lymantria dispar	48.7612	2.68337
Lymantria dispar	50.0745	10.0952
Lymantria dispar	45.7793	9.51723
Lymantria dispar	50.1457	10.5294
Lymantria dispar	51.1279	1.3134
Lymantria dispar	55.3871	14.1464
Lymantria dispar	49.3349	8.54419
Lymantria dispar	51	13
Lymantria dispar	42.7652	10.9003
Lymantria dispar	48.9978	2.21666
Lymantria dispar	50.53	2.86304
Lymantria dispar	48.9166	2.05719
Lymantria dispar	49.9237	2.68533
Lymantria dispar	49.8414	2.383
Lymantria dispar	49.9413	2.81414
Lymantria dispar	48.874	10.957
Lymantria dispar	42.1762	2.44489
Lymantria dispar	55.4725	21.2674
Lymantria dispar	49.2579	2.42806
Lymantria dispar	51.5718	-0.28343
Lymantria dispar	43.5615	13.5929
Lymantria dispar	49.3866	10.1687
Lymantria dispar	41.1447	24.1505
Lymantria dispar	50.6532	2.46518
Lymantria dispar	52.2676	9.68406
Lymantria dispar	47.7783	1.63936
Lymantria dispar	47.8805	1.85494
Lymantria dispar	44.6808	7.29345
Lymantria dispar	49.9277	2.55352
Lymantria dispar	48.1777	2.35585
Lymantria dispar	48.8429	1.66549
Lymantria dispar	50.0895	10.7676
Lymantria dispar	47.5492	7.53825
Lymantria dispar	42.8633	10.415
Lymantria dispar	48.8511	1.36832
Lymantria dispar	48.698	1.71778
Lymantria dispar	49.1628	3.26426
Lymantria dispar	46.6585	2.65404
Lymantria dispar	49.3564	10.7918
Lymantria dispar	48.6472	1.84148
Lymantria dispar	52.3555	-1.1743
Lymantria dispar	54.5236	-1.5595
Lymantria dispar	55.6683	21.3563
Lymantria dispar	42.3261	1.31528
Lymantria dispar	44.8903	8.58806
Lymantria dispar	52.9908	10.6308
Lymantria dispar	50.862	2.33034
Lymantria dispar	41.5773	9.29131
Lymantria dispar	48.7819	2.27886
Lymantria dispar	52.538	10.2439
Lymantria dispar	50.3811	13.1125
Lymantria dispar	55.7562	21.5055
Lymantria dispar	50.3949	3.24253
Lymantria dispar	47.9026	2.02311
Lymantria dispar	50.9752	6.57632
Lymantria dispar	48.524	12.2068
Lymantria dispar	50.9532	6.7523
Lymantria dispar	53.763	10.8891
Lymantria dispar	55.3382	21.895
Lymantria dispar	56.1026	21.8184
Lymantria dispar	42.761	11.1682
Lymantria dispar	56.2885	15.5304
Lymantria dispar	43.0733	11.3618
Lymantria dispar	52.455	9.48528
Lymantria dispar	45.631	4.93136
Lymantria dispar	45.9701	4.6711
Lymantria dispar	49.2702	3.32904
Lymantria dispar	41.3811	9.17968
Lymantria dispar	44.6583	2.51748
Lymantria dispar	44.5658	2.63643
Lymantria dispar	49.6578	3.44286
Lymantria dispar	49.2367	3.69387
Lymantria dispar	50.796	9.31398
Lymantria dispar	50.4875	2.66132
Lymantria dispar	55.6245	21.1717
Lymantria dispar	47.9943	2.01191
Lymantria dispar	48.058	2.3028
Lymantria dispar	50.6842	8.68693
Lymantria dispar	42.6876	2.6997
Lymantria dispar	55.4522	21.08
Lymantria dispar	47.672	1.51076
Lymantria dispar	41.6508	2.40433
Lymantria dispar	51.3108	0.445938
Lymantria dispar	55.8026	21.8742
Lymantria dispar	49.9261	8.70156
Lymantria dispar	44.5843	2.23426
Lymantria dispar	48.6112	1.27889
Lymantria dispar	45.8164	8.25846
Lymantria dispar	51.9905	-0.191634
Lymantria dispar	51.4584	-0.074004
Lymantria dispar	45.264	9.00177
Lymantria dispar	48.3889	15.1555
Lymantria dispar	44.6841	34.4033
Lymantria dispar	44.2536	19.7387
Lymantria dispar	45.7669	9.63458
Lymantria dispar	49.3864	2.41844
Lymantria dispar	48.0906	1.24068
Lymantria dispar	48.1171	2.90572
Lymantria dispar	51.6209	0.301132
Lymantria dispar	42.5787	14.0952
Lymantria dispar	49.2541	8.27039
Lymantria dispar	52.9394	8.99326
Lymantria dispar	43.5202	1.41312
Lymantria dispar	47.8576	2.23942
Lymantria dispar	50.8205	10.2259
Lymantria dispar	45.5608	12.1961
Lymantria dispar	43.0974	3.031
Lymantria dispar	52.7805	1.15678
Lymantria dispar	49.0916	1.48409
Lymantria dispar	50.6403	3.04161
Lymantria dispar	50.3004	8.23467
Lymantria dispar	49.4139	2.25031
Lymantria dispar	46.6743	2.26639
Lymantria dispar	53.0735	10.8736
Lymantria dispar	56.0024	21.7983
Lymantria dispar	51.4462	0.2169
Lymantria dispar	42.1701	12.602
Lymantria dispar	40.3013	9.53335
Lymantria dispar	49.2624	8.4022
Lymantria dispar	50.7884	2.47666
Lymantria dispar	47.8449	3.46007
Lymantria dispar	45.4527	12.1117
Lymantria dispar	50.9185	6.40657
Lymantria dispar	43.2912	3.25406
Lymantria dispar	52.9462	-1.27223
Lymantria dispar	42.4828	2.75894
Lymantria dispar	42.8339	2.93076
Lymantria dispar	47.8871	1.30408
Lymantria dispar	44.8354	34.2329
Lymantria dispar	46.5244	3.6797
Lymantria dispar	49.9755	10.7293
Lymantria dispar	39.6084	2.50545
Lymantria dispar	41.2549	24.453
Lymantria dispar	49.3476	13.922
Lymantria dispar	51.6235	-0.506637
Lymantria dispar	50.2657	3.16831
Lymantria dispar	45.2247	11.6282
Lymantria dispar	50.4125	8.22659
Lymantria dispar	50.0623	8.90064
Lymantria dispar	47.8767	7.55982
Lymantria dispar	42.6674	11.0955
Lymantria dispar	52.6926	8.65873
Lymantria dispar	41.68	9.36052
Lymantria dispar	41.6917	2.81626
Lymantria dispar	50.4717	1.58682
Lymantria dispar	43.0582	10.6059
Lymantria dispar	49.4406	3.78845
Lymantria dispar	51.7492	-1.21072
Lymantria dispar	50.0846	3.17187
Lymantria dispar	43.2993	5.43288
Lymantria dispar	47.921	2.7797
Lymantria dispar	45.2455	4.78261
Lymantria dispar	43.3441	5.14832
Lymantria dispar	39.5888	2.90314
Lymantria dispar	50.2173	10.2362
Lymantria dispar	51.8135	-0.778183
Lymantria dispar	50.2657	8.051
Lymantria dispar	51.8	6.35
Lymantria dispar	43.5505	1.29924
Lymantria dispar	49.8474	3.27773
Lymantria dispar	45.5527	10.1733
Lymantria dispar	43.2993	10.6534
Lymantria dispar	47.6817	9.07011
Lymantria dispar	44.7785	10.1974
Lymantria dispar	48.7931	7.42639
Lymantria dispar	42.4911	-5.39986
Lymantria dispar	51.511	-0.7354
Lymantria dispar	47.7782	2.41796
Lymantria dispar	43.3867	3.44592
Lymantria dispar	43.716	5.31279
Lymantria dispar	45.9504	12.1374
Lymantria dispar	51.4333	9.64973
Lymantria dispar	49.9328	2.13944
Lymantria dispar	50.3625	10.7194
Lymantria dispar	49.4724	7.68316
Lymantria dispar	51.8862	-0.176158
Lymantria dispar	48.9666	1.33266
Lymantria dispar	43.7105	5.1401
Lymantria dispar	43.6229	5.01293
Lymantria dispar	47.916	2.4055
Lymantria dispar	43.5603	5.25454
Lymantria dispar	49.8256	9.84112
Lymantria dispar	48.3333	14.2481
Lymantria dispar	50.4038	7.25232
Lymantria dispar	53.2323	8.25187
Lymantria dispar	46.1637	9.5976
Lymantria dispar	51.3608	-0.371838
Lymantria dispar	43.9688	5.89008
Lymantria dispar	47.9793	7.79094
Lymantria dispar	47.7378	2.04903
Lymantria dispar	44.4482	3.10109
Lymantria dispar	47.5508	1.76453
Lymantria dispar	43.4152	10.5387
Lymantria dispar	50.8414	8.75045
Lymantria dispar	49.4213	7.98509
Lymantria dispar	49.6836	10.9461
Lymantria dispar	51.6153	-1.16155
Lymantria dispar	53.0263	8.33227
Lymantria dispar	48.31	14.05
Lymantria dispar	47.54	15.56
Lymantria dispar	47.6034	2.02303
Lymantria dispar	50.2843	8.65367
Lymantria dispar	45.5792	10.0366
Lymantria dispar	45.8827	12.4468
Lymantria dispar	43.5177	4.82179
Lymantria dispar	43.5137	3.41859
Lymantria dispar	49.1459	1.97996
Lymantria dispar	45.7455	12.2428
Lymantria dispar	37.98	-2.52
Lymantria dispar	42.1228	2.31961
Lymantria dispar	44.6662	2.3805
Lymantria dispar	49.0751	1.25984
Lymantria dispar	43.7686	1.61334
Lymantria dispar	50.5633	2.33631
Lymantria dispar	52.1667	-2.05
Lymantria dispar	41.614	25.7208
Lymantria dispar	50.402	3.48788
Lymantria dispar	51.9	6.35
Lymantria dispar	46.8674	2.15447
Lymantria dispar	45.5566	12.7761
Lymantria dispar	45.7214	2.60714
Lymantria dispar	48.49	14.92
Lymantria dispar	44.1729	5.9288
Lymantria dispar	45.4066	8.85598
Lymantria dispar	48.3501	4.0547
Lymantria dispar	47.6856	1.30099
Lymantria dispar	51.15	6.1
Lymantria dispar	43.6457	1.26269
Lymantria dispar	49.5439	2.38749
Lymantria dispar	43.6624	3.52932
Lymantria dispar	43.6576	5.51009
Lymantria dispar	47.5676	1.36035
Lymantria dispar	47.4732	1.95697
Lymantria dispar	50.4065	8.96661
Lymantria dispar	41.6435	25.8723
Lymantria dispar	43.4478	3.5738
Lymantria dispar	49.1306	9.225
Lymantria dispar	40.3693	-4.9004
Lymantria dispar	53.0829	9.17691
Lymantria dispar	51.6673	-0.377361
Lymantria dispar	47.2201	1.94944
Lymantria dispar	43.8433	5.12796
Lymantria dispar	49.7306	10.7275
Lymantria dispar	44.3962	2.79487
Lymantria dispar	49.4362	2.08636
Lymantria dispar	48.3611	8.82114
Lymantria dispar	41.6498	25.1046
Lymantria dispar	49.2613	1.21206
Lymantria dispar	45.0679	5.01096
Lymantria dispar	51.2	5.7
Lymantria dispar	51.4341	6.24286
Lymantria dispar	45.4509	11.5228
Lymantria dispar	44.4537	4.15248
Lymantria dispar	50.2462	2.18305
Lymantria dispar	44.5219	4.30981
Lymantria dispar	44.0585	5.9409
Lymantria dispar	47.2757	1.74082
Lymantria dispar	50.1934	8.51003
Lymantria dispar	51.226	6.45557
Lymantria dispar	48.9	12.7
Lymantria dispar	46.9539	9.56049
Lymantria dispar	41.5334	8.91783
Lymantria dispar	41.7187	2.67642
Lymantria dispar	42.9703	12.8341
Lymantria dispar	43.4033	4.6967
Lymantria dispar	47.4031	1.55384
Lymantria dispar	45.9817	16.1957
Lymantria dispar	51.1	5.85
Lymantria dispar	37.098	-3.54993
Lymantria dispar	43.8215	1.28591
Lymantria dispar	43.5208	1.55275
Lymantria dispar	49.3441	2.09223
Lymantria dispar	46.9629	2.53125
Lymantria dispar	43.4953	4.68069
Lymantria dispar	45.7778	8.42877
Lymantria dispar	41.6101	25.5259
Lymantria dispar	50.8479	2.97508
Lymantria dispar	46.5043	2.06806
Lymantria dispar	43.6701	4.89059
Lymantria dispar	47.2188	1.6032
Lymantria dispar	47.5561	2.24865
Lymantria dispar	41.7927	13.7867
Lymantria dispar	41.89	2.8
Lymantria dispar	51.2407	6.21413
Lymantria dispar	51.6063	-1.42243
Lymantria dispar	50.6043	8.5044
Lymantria dispar	44.0515	2.88049
Lymantria dispar	43.0986	2.81219
Lymantria dispar	51.5253	6.33458
Lymantria dispar	49.968	7.08553
Lymantria dispar	51.3772	9.38961
Lymantria dispar	45.4699	9.70189
Lymantria dispar	46.9861	2.06501
Lymantria dispar	46.8855	1.98714
Lymantria dispar	51.35	6.1
Lymantria dispar	51.8	3.9
Lymantria dispar	45.4192	2.3356
Lymantria dispar	52.4863	8.44312
Lymantria dispar	52.75	7
Lymantria dispar	51.6176	6.25829
Lymantria dispar	50.2982	1.82603
Lymantria dispar	47.6645	2.73804
Lymantria dispar	46.9732	7.14295
Lymantria dispar	50.8115	3.18807
Lymantria dispar	44.8754	4.86615
Lymantria dispar	47.0311	2.25696
Lymantria dispar	50.8397	7.15453
Lymantria dispar	43.8879	5.27123
Lymantria dispar	48.0445	3.60465
Lymantria dispar	46.6547	2.01455
Lymantria dispar	47.7947	7.17912
Lymantria dispar	51.6169	6.46288
Lymantria dispar	51.5	3.6
Lymantria dispar	53.5334	7.41902
Lymantria dispar	46.0759	2.09253
Lymantria dispar	48.992	1.10455
Lymantria dispar	50.1062	2.32994
Lymantria dispar	53.0302	10.4068
Lymantria dispar	47.3186	5.06337
Lymantria dispar	46.0771	8.25
Lymantria dispar	49.7206	11.154
Lymantria dispar	49.11	8.27131
Lymantria dispar	51.043	6.8095
Lymantria dispar	49.9739	9.79051
Lymantria dispar	49.1159	8.41363
Lymantria dispar	50.7437	3.36751
Lymantria dispar	44.4185	4.28629
Lymantria dispar	48.2304	7.4643
Lymantria dispar	51.53	6.13
Lymantria dispar	44.2779	5.91364
Lymantria dispar	51.3317	6.24341
Lymantria dispar	41.9434	12.4342
Lymantria dispar	48.8985	11.5347
Lymantria dispar	52.6508	9.19692
Lymantria dispar	51.208	6.58875
Lymantria dispar	50.8	5.7
Lymantria dispar	47.3057	1.29366
Lymantria dispar	47.4496	2.28935
Lymantria dispar	47.4874	1.19877
Lymantria dispar	50.5181	7.00781
Lymantria dispar	44.6414	4.3573
Lymantria dispar	41.9598	9.4139
Lymantria dispar	47.2715	2.24126
Lymantria dispar	45.0528	13.6855
Lymantria dispar	50.6519	12.8975
Lymantria dispar	41	24.25
Lymantria dispar	53.5745	9.88002
Lymantria dispar	45.6901	12.1136
Lymantria dispar	47.5927	9.00089
Lymantria dispar	47.5428	9.33156
Lymantria dispar	44.5134	18.4734
Lymantria dispar	40.7214	16.5759
Lymantria dispar	43.8944	5.40338
Lymantria dispar	43.6722	4.76666
Lymantria dispar	47.5848	2.38576
Lymantria dispar	43.7223	5.80739
Lymantria dispar	51.3068	-0.560447
Lymantria dispar	50.2585	10.8815
Lymantria dispar	50.9737	6.95759
Lymantria dispar	54.5742	-1.235
Lymantria dispar	53.0559	9.31519
Lymantria dispar	52	5.3
Lymantria dispar	47.6814	2.92456
Lymantria dispar	49.218	8.65434
Lymantria dispar	46.6142	13.8469
Lymantria dispar	46.2181	15.2669
Lymantria dispar	51.3651	-0.241882
Lymantria dispar	41.165	9.19328
Lymantria dispar	47.6325	3.66747
Lymantria dispar	51.35	5.85
Lymantria dispar	51	5.75
Lymantria dispar	51.3	5.65
Lymantria dispar	51.25	6.05
Lymantria dispar	47.1772	4.96315
Lymantria dispar	43.4274	1.35872
Lymantria dispar	53.0241	7.15354
Lymantria dispar	49.9968	6.93925
Lymantria dispar	51.4778	-0.87022
Lymantria dispar	41.6553	2.53041
Lymantria dispar	50.3023	7.6383
Lymantria dispar	51.4524	5.75124
Lymantria dispar	49.4858	9.76032
Lymantria dispar	42.601	2.39091
Lymantria dispar	47.4083	1.33718
Lymantria dispar	41.8423	13.0967
Lymantria dispar	52.85	7.05
Lymantria dispar	52.6812	8.24172
Lymantria dispar	52.5553	9.30485
Lymantria dispar	44.4345	2.51258
Lymantria dispar	46.3185	15.6333
Lymantria dispar	47.0344	1.92039
Lymantria dispar	51.0889	1.18298
Lymantria dispar	52.727	-1.22332
Lymantria dispar	43.6582	3.32027
Lymantria dispar	48.8707	5.6555
Lymantria dispar	52.5	5.7
Lymantria dispar	52.3829	8.42284
Lymantria dispar	39.7068	2.72399
Lymantria dispar	50.1305	1.78461
Lymantria dispar	43.282	42.6857
Lymantria dispar	45.7909	12.0157
Lymantria dispar	41.8793	2.50717
Lymantria dispar	46.7986	3.70258
Lymantria dispar	43.986	4.83873
Lymantria dispar	45.4152	3.05645
Lymantria dispar	47.4186	2.9166
Lymantria dispar	47.7862	0.98189
Lymantria dispar	50.3601	7.99822
Lymantria dispar	43.7588	5.60942
Lymantria dispar	42.9964	2.80546
Lymantria dispar	50.1589	1.6334
Lymantria dispar	51.5937	-1.29187
Lymantria dispar	51.45	5.9
Lymantria dispar	48.7032	10.1741
Lymantria dispar	49.714	20.2492
Lymantria dispar	43.0676	16.2412
Lymantria dispar	41.8848	12.2934
Lymantria dispar	46.2069	8.11887
Lymantria dispar	51.78	5.85
Lymantria dispar	41.755	13.9851
Lymantria dispar	44.1776	3.12564
Lymantria dispar	52.65	7.05
Lymantria dispar	45.4217	9.07466
Lymantria dispar	41.1047	24.7402
Lymantria dispar	50.1209	9.90565
Lymantria dispar	44	19.75
Lymantria dispar	47.4658	1.06283
Lymantria dispar	45.57	9.44004
Lymantria dispar	51.7068	6.07024
Lymantria dispar	48.21	13.02
Lymantria dispar	47.93	14.12
Lymantria dispar	47.572	2.73559
Lymantria dispar	47.9283	0.86406
Lymantria dispar	47.0849	1.73422
Lymantria dispar	51.5953	-1.79475
Lymantria dispar	53.3	6.85
Lymantria dispar	42.3196	-0.253281
Lymantria dispar	43.9209	1.31886
Lymantria dispar	46.9634	2.81036
Lymantria dispar	50.6246	3.77728
Lymantria dispar	52.3038	7.41585
Lymantria dispar	41.8554	2.68207
Lymantria dispar	47.0631	7.14245
Lymantria dispar	50.1608	11.5008
Lymantria dispar	41.6449	8.95174
Lymantria dispar	44.0868	4.88208
Lymantria dispar	43.6741	4.64272
Lymantria dispar	47.3125	2.89319
Lymantria dispar	39.1931	23.3293
Lymantria dispar	41.5231	9.08324
Lymantria dispar	49.0295	7.99652
Lymantria dispar	50.8917	5.76382
Lymantria dispar	52.8552	4.84207
Lymantria dispar	51.7509	7.911
Lymantria dispar	51.2561	9.28525
Lymantria dispar	50.3334	11.1386
Lymantria dispar	50.1408	8.07982
Lymantria dispar	45.8971	2.41978
Lymantria dispar	51.7624	-0.348089
Lymantria dispar	44.0277	6.11833
Lymantria dispar	52.7	5.7
Lymantria dispar	53.1	7
Lymantria dispar	45.0736	2.25987
Lymantria dispar	43.9243	2.0364
Lymantria dispar	46.8826	6.94665
Lymantria dispar	44.8046	4.61575
Lymantria dispar	46.7783	4.10297
Lymantria dispar	46.8295	1.81148
Lymantria dispar	45.452	11.8661
Lymantria dispar	45.6679	9.48304
Lymantria dispar	42.8481	2.7783
Lymantria dispar	44.8991	9.26215
Lymantria dispar	44.5866	17.8631
Lymantria dispar	43.6145	3.82719
Lymantria dispar	46.6697	1.8733
Lymantria dispar	43.8445	5.78169
Lymantria dispar	50.7442	8.83537
Lymantria dispar	51.9387	8.02335
Lymantria dispar	49.12	9.08
Lymantria dispar	41	24.42
Lymantria dispar	52.9191	7.29132
Lymantria dispar	46.2351	7.87292
Lymantria dispar	44.4004	4.40545
Lymantria dispar	46.4038	2.05447
Lymantria dispar	48.776	5.8033
Lymantria dispar	46.8414	9.53098
Lymantria dispar	51.5	10.5
Lymantria dispar	51.75	5.5
Lymantria dispar	50.8754	4.70019
Lymantria dispar	51.8297	8.32275
Lymantria dispar	43.9488	3.71059
Lymantria dispar	43.5403	3.59818
Lymantria dispar	51.6518	6.63556
Lymantria dispar	51.85	6.2
Lymantria dispar	51.65	5.6
Lymantria dispar	48.5232	0.981677
Lymantria dispar	52.1785	7.54134
Lymantria dispar	43.6127	3.16626
Lymantria dispar	50.9536	4.54233
Lymantria dispar	44.0753	5.18825
Lymantria dispar	40.7884	17.2358
Lymantria dispar	43.8451	3.69824
Lymantria dispar	50.9783	4.04574
Lymantria dispar	49.0014	8.37314
Lymantria dispar	50.8617	6.26919
Lymantria dispar	44.0519	1.65306
Lymantria dispar	44.85	13.85
Lymantria dispar	49.3294	1.01791
Lymantria dispar	45.5596	5.07966
Lymantria dispar	43.4726	11.1468
Lymantria dispar	45.3406	16.9769
Lymantria dispar	43.824	11.1743
Lymantria dispar	52.5	5.9
Lymantria dispar	51.9	5.25
Lymantria dispar	48.9732	0.935761
Lymantria dispar	45.1115	4.67812
Lymantria dispar	52.65	6.85
Lymantria dispar	52.077	7.63293
Lymantria dispar	40.9004	24.7809
Lymantria dispar	50.4978	3.96447
Lymantria dispar	44.7241	8.59905
Lymantria dispar	47.3076	0.98727
Lymantria dispar	46.8032	1.69366
Lymantria dispar	47.0839	1.58943
Lymantria dispar	44.237	4.27475
Lymantria dispar	51.55	5.65
Lymantria dispar	52.6525	7.17879
Lymantria dispar	42.1915	9.51466
Lymantria dispar	46.1723	9.37012
Lymantria dispar	45.7332	8.55412
Lymantria dispar	53.1428	9.57424
Lymantria dispar	51.2106	3.25941
Lymantria dispar	45.928	9.01784
Lymantria dispar	42.3508	2.68767
Lymantria dispar	44.4675	1.83991
Lymantria dispar	50.4333	4.86746
Lymantria dispar	43.4394	1.66798
Lymantria dispar	47.3834	0.8431
Lymantria dispar	48.7136	5.93852
Lymantria dispar	53.2889	7.80477
Lymantria dispar	52.1	6.75
Lymantria dispar	49.7239	11.8735
Lymantria dispar	51.4707	-1.04665
Lymantria dispar	51.9862	7.81334
Lymantria dispar	52.4	5.9
Lymantria dispar	45.3403	13.5457
Lymantria dispar	51.9328	7.67806
Lymantria dispar	52.0845	7.49148
Lymantria dispar	46.5181	4.67822
Lymantria dispar	43.5679	2.96014
Lymantria dispar	43.3202	11.3894
Lymantria dispar	48.15	14.02
Lymantria dispar	46.6935	1.71141
Lymantria dispar	47.0467	0.52778
Lymantria dispar	52.2	6.8
Lymantria dispar	51.3	3.65
Lymantria dispar	51.3	3.95
Lymantria dispar	50.9	5.95
Lymantria dispar	51.55	4.45
Lymantria dispar	43.9329	12.4511
Lymantria dispar	43.941	2.49224
Lymantria dispar	51.82	6.69583
Lymantria dispar	46.9426	3.08103
Lymantria dispar	43.8697	2.83712
Lymantria dispar	43.5843	4.46736
Lymantria dispar	50.5316	5.24899
Lymantria dispar	45.5217	8.9786
Lymantria dispar	47.18	1.03
Lymantria dispar	46.1122	8.53459
Lymantria dispar	43.2319	11.0617
Lymantria dispar	47.6857	8.75054
Lymantria dispar	44.194	4.84762
Lymantria dispar	43.77	1.7963
Lymantria dispar	52.8	5
Lymantria dispar	51.4	4.3
Lymantria dispar	52.9	5.4
Lymantria dispar	51.95	6.5
Lymantria dispar	47.39	11.82
Lymantria dispar	43.985	3.9587
Lymantria dispar	46.986	1.42143
Lymantria dispar	52.2815	7.28326
Lymantria dispar	44.0972	1.96369
Lymantria dispar	52.7	5.15
Lymantria dispar	44.4885	8.34603
Lymantria dispar	43.2856	1.55284
Lymantria dispar	45.5285	9.23678
Lymantria dispar	51.0188	3.75872
Lymantria dispar	45.7056	9.30701
Lymantria dispar	45.8952	8.52678
Lymantria dispar	51.0371	4.19438
Lymantria dispar	53.0057	4.78686
Lymantria dispar	51.9526	8.26977
Lymantria dispar	43.57	10.56
Lymantria dispar	51.7545	5.2191
Lymantria dispar	44.4754	34.1552
Lymantria dispar	51.75	4.145
Lymantria dispar	44.0839	4.07619
Lymantria dispar	44.779	4.73026
Lymantria dispar	47.065	3.01727
Lymantria dispar	51.9049	4.0728
Lymantria dispar	51.55	5.3
Lymantria dispar	52.3	6.9
Lymantria dispar	49.4444	1.07931
Lymantria dispar	46.8157	1.21373
Lymantria dispar	46.8334	4.84888
Lymantria dispar	44.0761	3.96217
Lymantria dispar	44.3683	8.29095
Lymantria dispar	47.4108	5.20397
Lymantria dispar	46.7346	0.91746
Lymantria dispar	42.3087	0.54522
Lymantria dispar	51.55	5.85
Lymantria dispar	51.5	4.3
Lymantria dispar	52.345	7.62377
Lymantria dispar	51.4	5.6
Lymantria dispar	52.3	6.75
Lymantria dispar	44.5622	4.47223
Lymantria dispar	43.7599	4.07738
Lymantria dispar	47.5804	3.12715
Lymantria dispar	48.321	4.24824
Lymantria dispar	51.6167	7.95015
Lymantria dispar	46.9999	6.94019
Lymantria dispar	50.7598	4.27613
Lymantria dispar	50.6726	4.60825
Lymantria dispar	51.1196	4.33217
Lymantria dispar	45.6512	5.18554
Lymantria dispar	47.4223	2.67167
Lymantria dispar	47.4617	2.51375
Lymantria dispar	52.0152	5.10329
Lymantria dispar	53.15	5.95
Lymantria dispar	51.848	6.07121
Lymantria dispar	52.6158	8.08795
Lymantria dispar	52.2	6.25
Lymantria dispar	52.65	5.9
Lymantria dispar	51.1493	4.6214
Lymantria dispar	50.5514	5.09847
Lymantria dispar	44.1481	8.27737
Lymantria dispar	46.989	3.81865
Lymantria dispar	51.35	3.45
Lymantria dispar	51.85	5.4
Lymantria dispar	51.6	5.45
Lymantria dispar	51.8	5.7
Lymantria dispar	51.5	3.85
Lymantria dispar	53.15	5.5
Lymantria dispar	46.8596	1.33317
Lymantria dispar	51.1253	4.4775
Lymantria dispar	51.3956	-0.697197
Lymantria dispar	50.8893	9.51731
Lymantria dispar	46.4455	4.47766
Lymantria dispar	47.05	1.03
Lymantria dispar	45.8297	9.362
Lymantria dispar	50.6302	4.78316
Lymantria dispar	43.6614	4.22516
Lymantria dispar	42.6381	-3.09887
Lymantria dispar	47.6249	3.42839
Lymantria dispar	43.7317	3.80448
Lymantria dispar	44.0219	5.74
Lymantria dispar	43.3864	5.55997
Lymantria dispar	43.81	4.58448
Lymantria dispar	46.8607	1.49996
Lymantria dispar	42.637	-2.70536
Lymantria dispar	44.2698	4.70852
Lymantria dispar	52.4	6.8
Lymantria dispar	51.95	6.65
Lymantria dispar	48.5667	9.45
Lymantria dispar	51.8	5.05
Lymantria dispar	52.2	6.95
Lymantria dispar	52.45	5.45
Lymantria dispar	52.1551	7.33497
Lymantria dispar	44.1928	4.14694
Lymantria dispar	53.1145	10.1188
Lymantria dispar	52.0869	6.92004
Lymantria dispar	44.1818	4.01058
Lymantria dispar	52.7	4.7
Lymantria dispar	48.1083	0.406595
Lymantria dispar	44.0154	3.03109
Lymantria dispar	44.1811	1.58752
Lymantria dispar	44.0136	1.27952
Lymantria dispar	46.8353	4.24362
Lymantria dispar	47.279	0.74428
Lymantria dispar	44.739	5.0718
Lymantria dispar	50.3942	3.79873
Lymantria dispar	43.6572	10.3041
Lymantria dispar	51.8111	-0.494755
Lymantria dispar	47.6633	0.894165
Lymantria dispar	52.166	6.60186
Lymantria dispar	51.2839	4.44882
Lymantria dispar	45.9263	14.9681
Lymantria dispar	52.0439	6.3797
Lymantria dispar	50.5814	4.97139
Lymantria dispar	45.7982	9.14148
Lymantria dispar	46.786	4.39082
Lymantria dispar	45.7427	5.19106
Lymantria dispar	43.8281	6.08298
Lymantria dispar	43.4299	10.908
Lymantria dispar	49.025	8.85911
Lymantria dispar	46.8542	0.929535
Lymantria dispar	39.8017	22.6861
Lymantria dispar	52.15	6.4
Lymantria dispar	51.2152	0.299295
Lymantria dispar	49.7034	9.73014
Lymantria dispar	48.3132	7.78255
Lymantria dispar	54.2785	10.0786
Lymantria dispar	43.948	4.54815
Lymantria dispar	46.5543	0.346423
Lymantria dispar	53.2208	6.54858
Lymantria dispar	46.7467	1.0376
Lymantria dispar	52.5	6.35
Lymantria dispar	52.1	4.9
Lymantria dispar	52.35	6.3
Lymantria dispar	46.7686	1.37921
Lymantria dispar	52.45	6.65
Lymantria dispar	51.545	6.69991
Lymantria dispar	44.3116	4.93663
Lymantria dispar	44.8802	1.78164
Lymantria dispar	50.4028	4.44434
Lymantria dispar	43.202	5.73634
Lymantria dispar	45.7699	2.92448
Lymantria dispar	46.5684	1.86952
Lymantria dispar	47.3055	0.38208
Lymantria dispar	51.5029	5.49463
Lymantria dispar	40.5456	21.3919
Lymantria dispar	52.55	6.1
Lymantria dispar	51.75	4.65
Lymantria dispar	52.35	4.55
Lymantria dispar	51.201	6.82278
Lymantria dispar	40.8807	-3.82935
Lymantria dispar	52.2407	7.09764
Lymantria dispar	43.6963	3.67104
Lymantria dispar	51.7	4.9
Lymantria dispar	53.1824	9.84611
Lymantria dispar	52.5	6.5
Lymantria dispar	50.8	5.9
Lymantria dispar	51.6919	7.73237
Lymantria dispar	52.4	5.25
Lymantria dispar	51.65	4.6
Lymantria dispar	53.05	6.85
Lymantria dispar	44.6523	1.92188
Lymantria dispar	43.1104	1.74174
Lymantria dispar	43.4715	11.8551
Lymantria dispar	43.9204	8.05607
Lymantria dispar	52.6469	7.65027
Lymantria dispar	48.9197	10.1677
Lymantria dispar	51.1662	5.10169
Lymantria dispar	45.9827	8.62136
Lymantria dispar	50.9113	6.14597
Lymantria dispar	47.3082	4.86381
Lymantria dispar	47.0913	0.31157
Lymantria dispar	49.4262	1.39737
Lymantria dispar	50.8392	4.46531
Lymantria dispar	51.3974	4.43036
Lymantria dispar	47.2878	2.42463
Lymantria dispar	53.1667	6.76864
Lymantria dispar	48.7355	7.0572
Lymantria dispar	53.15	5.75
Lymantria dispar	44.2105	1.85445
Lymantria dispar	50.459	4.15472
Lymantria dispar	52.1186	7.86197
Lymantria dispar	43.095	2.61766
Lymantria dispar	46.5269	14.3017
Lymantria dispar	42.0815	12.5423
Lymantria dispar	48.3788	4.49567
Lymantria dispar	43.5055	5.54566
Lymantria dispar	43.7987	1.12555
Lymantria dispar	51.151	0.872615
Lymantria dispar	52.05	6.25
Lymantria dispar	51.45	5.25
Lymantria dispar	52	4.95
Lymantria dispar	52.75	6
Lymantria dispar	50.1766	3.66084
Lymantria dispar	51.34	6.65019
Lymantria dispar	44.1457	2.26181
Lymantria dispar	43.346	12.2354
Lymantria dispar	51.2949	4.57506
Lymantria dispar	51.3814	-0.851787
Lymantria dispar	51.6719	5.04288
Lymantria dispar	44.3166	4.5513
Lymantria dispar	47.4328	5.0533
Lymantria dispar	41.9241	8.78259
Lymantria dispar	46.6305	0.93281
Lymantria dispar	46.8875	1.05997
Lymantria dispar	51.8	4.3
Lymantria dispar	51.025	3.55971
Lymantria dispar	51.9	5.6
Lymantria dispar	52.3	5.5
Lymantria dispar	51.5	5
Lymantria dispar	52.65	5
Lymantria dispar	51.3	5.4
Lymantria dispar	44.169	2.5276
Lymantria dispar	47.668	0.73586
Lymantria dispar	44.1751	5.01207
Lymantria dispar	48.3932	7.91263
Lymantria dispar	53.15	4.85
Lymantria dispar	52.4766	7.70817
Lymantria dispar	46.7076	1.21057
Lymantria dispar	43.8343	3.88304
Lymantria dispar	47.2109	0.13071
Lymantria dispar	47.4447	0.62468
Lymantria dispar	47.3301	0.59
Lymantria dispar	52.85	6.9
Lymantria dispar	51.9756	7.49013
Lymantria dispar	51.6	4.85
Lymantria dispar	51.1627	8.90924
Lymantria dispar	51.55	5.15
Lymantria dispar	43.7564	2.1955
Lymantria dispar	47.4785	0.798665
Lymantria dispar	47.1534	7.27381
Lymantria dispar	46.2033	8.57231
Lymantria dispar	51.0849	3.39545
Lymantria dispar	44.2692	4.41821
Lymantria dispar	43.6034	5.87938
Lymantria dispar	42.7442	-3.03541
Lymantria dispar	51.7	5.35
Lymantria dispar	52.25	4.45
Lymantria dispar	48.63	5.78
Lymantria dispar	51.2916	4.82296
Lymantria dispar	57.1306	12.2695
Lymantria dispar	53.1	6.55
Lymantria dispar	51.3	5.1
Lymantria dispar	45.652	9.09049
Lymantria dispar	52.65	6.2
Lymantria dispar	52.65	6.7
Lymantria dispar	47.6596	0.524258
Lymantria dispar	46.4691	1.93708
Lymantria dispar	51.95	5.45
Lymantria dispar	51.4	4.9
Lymantria dispar	51.4	5.45
Lymantria dispar	52.9	5.7
Lymantria dispar	51.5	4.85
Lymantria dispar	50.77	7.28
Lymantria dispar	47.9958	0.18099
Lymantria dispar	46.0129	9.28402
Lymantria dispar	46.209	7.40625
Lymantria dispar	51.7052	-0.85195
Lymantria dispar	44.1628	4.62465
Lymantria dispar	50.6055	4.31606
Lymantria dispar	51.4899	-1.20901
Lymantria dispar	49.1182	6.20262
Lymantria dispar	52.4299	7.0447
Lymantria dispar	51.9	5.85
Lymantria dispar	52.4876	7.99043
Lymantria dispar	51.3974	-1.25078
Lymantria dispar	48.2	13.48
Lymantria dispar	42.6992	-2.43336
Lymantria dispar	52	4.2
Lymantria dispar	52.45	6.15
Lymantria dispar	51.65	5.2
Lymantria dispar	51.4	5.1
Lymantria dispar	43.7056	6.03625
Lymantria dispar	42.9635	1.59125
Lymantria dispar	47.2614	2.56912
Lymantria dispar	43.8745	11.0467
Lymantria dispar	49.214	8.02214
Lymantria dispar	52.6019	4.72222
Lymantria dispar	41.7661	12.6959
Lymantria dispar	51.2154	3.44794
Lymantria dispar	45.8381	5.18719
Lymantria dispar	50.2526	10.1092
Lymantria dispar	51.8642	-2.2382
Lymantria dispar	50.7038	6.4687
Lymantria dispar	53.25	5.75
Lymantria dispar	47.015	3.42343
Lymantria dispar	50.0859	9.07114
Lymantria dispar	47.8	13.08
Lymantria dispar	45.5846	8.7916
Lymantria dispar	46.6286	1.50105
Lymantria dispar	51.8	4.85
[truncated: 1,041 more rows]

## Sheet: LD North America
scientificName	Y_WGS84	X_WGS84
Lymantria dispar	41.8849	-72.3568
Lymantria dispar	41.8271	-72.4481
Lymantria dispar	42.2393	-71.7763
Lymantria dispar	42.0984	-72.3094
Lymantria dispar	41.3271	-72.9043
Lymantria dispar	42.1668	-71.6824
Lymantria dispar	42.1598	-72.1267
Lymantria dispar	41.6872	-72.4876
Lymantria dispar	41.7634	-72.2961
Lymantria dispar	41.9223	-72.181
Lymantria dispar	42.3403	-71.7523
Lymantria dispar	42.1379	-71.8829
Lymantria dispar	41.3532	-72.7381
Lymantria dispar	41.2663	-72.7367
Lymantria dispar	41.62	-72.62
Lymantria dispar	41.6433	-72.3427
Lymantria dispar	42.2737	-71.6315
Lymantria dispar	42.0664	-71.7855
Lymantria dispar	42.2605	-72.041
Lymantria dispar	41.4812	-72.6817
Lymantria dispar	41.8328	-73.0138
Lymantria dispar	41.5537	-72.4893
Lymantria dispar	42.2469	-72.2554
Lymantria dispar	42.2176	-72.4269
Lymantria dispar	41.8088	-72.6809
Lymantria dispar	41.7323	-72.9565
Lymantria dispar	41.7751	-72.088
Lymantria dispar	42.4887	-71.8868
Lymantria dispar	42.45	-71.6707
Lymantria dispar	41.6406	-72.2055
Lymantria dispar	41.6333	-72.779
Lymantria dispar	41.6857	-73.0584
Lymantria dispar	42.0939	-71.6239
Lymantria dispar	41.5837	-72.8923
Lymantria dispar	42.3229	-72.4049
Lymantria dispar	41.8045	-71.9114
Lymantria dispar	41.4466	-72.972
Lymantria dispar	41.3684	-72.5884
Lymantria dispar	41.9568	-72.8438
Lymantria dispar	41.7754	-73.1643
Lymantria dispar	41.25	-73
Lymantria dispar	42.3242	-72.2061
Lymantria dispar	42.3458	-71.5507
Lymantria dispar	42.1832	-71.5632
Lymantria dispar	41.9199	-73.0742
Lymantria dispar	42.3962	-71.9658
Lymantria dispar	42.5556	-71.6704
Lymantria dispar	42.019	-73.1997
Lymantria dispar	42.394	-72.4399
Lymantria dispar	41.5203	-73.0762
Lymantria dispar	42.4678	-71.428
Lymantria dispar	42.3058	-72.5299
Lymantria dispar	42.4605	-71.272
Lymantria dispar	42.3478	-71.2305
Lymantria dispar	42.2602	-72.7385
Lymantria dispar	42.3657	-71.1083
Lymantria dispar	42.6011	-71.4411
Lymantria dispar	42.1271	-72.8387
Lymantria dispar	41.8429	-73.2891
Lymantria dispar	42.5709	-72.4061
Lymantria dispar	41.9052	-71.694
Lymantria dispar	46.3685	-64.7609
Lymantria dispar	42.353	-72.6671
Lymantria dispar	41.964	-73.2793
Lymantria dispar	42.4603	-72.3796
Lymantria dispar	42.4084	-72.2098
Lymantria dispar	42.6713	-71.4855
Lymantria dispar	41.6064	-73.2108
Lymantria dispar	42.4778	-71.1515
Lymantria dispar	42.5084	-72.2074
Lymantria dispar	42.2277	-71.4696
Lymantria dispar	41.3285	-72.4187
Lymantria dispar	42.5312	-72.0891
Lymantria dispar	41.5118	-73.2301
Lymantria dispar	41.4269	-73.2068
Lymantria dispar	42.7651	-71.1844
Lymantria dispar	42.286	-71.0997
Lymantria dispar	42.5274	-72.4987
Lymantria dispar	46.0357	-65.0759
Lymantria dispar	41.3896	-72.254
Lymantria dispar	42.3672	-71.4294
Lymantria dispar	42.652	-71.2421
Lymantria dispar	42.719	-71.9074
Lymantria dispar	41.9081	-71.1212
Lymantria dispar	41.3884	-73.3307
Lymantria dispar	42.811	-72.0474
Lymantria dispar	42.2953	-71.3159
Lymantria dispar	42.1931	-73.0918
Lymantria dispar	42.7261	-71.6672
Lymantria dispar	41.2081	-73.2573
Lymantria dispar	42.1056	-71.4223
Lymantria dispar	42.6531	-72.4212
Lymantria dispar	42.2173	-73.2643
Lymantria dispar	42.1352	-73.2276
Lymantria dispar	42.6317	-72.129
Lymantria dispar	42.8549	-72.1943
Lymantria dispar	42.1304	-71.2154
Lymantria dispar	41.9133	-71.5522
Lymantria dispar	42.9579	-71.9723
Lymantria dispar	42.0154	-71.1551
Lymantria dispar	41.3458	-73.4979
Lymantria dispar	41.2576	-73.4283
Lymantria dispar	42.593	-72.6908
Lymantria dispar	42.0474	-71.497
Lymantria dispar	42.8852	-72.465
Lymantria dispar	42.0586	-71.0711
Lymantria dispar	46.2655	-64.5949
Lymantria dispar	42.237	-71.2342
Lymantria dispar	42.3864	-72.5703
Lymantria dispar	42.6734	-72.8218
Lymantria dispar	42.6775	-72.2799
Lymantria dispar	41.1365	-73.4577
Lymantria dispar	42.6162	-72.5314
Lymantria dispar	42.8521	-72.7961
Lymantria dispar	40.9268	-73.0782
Lymantria dispar	41.6767	-73.3554
Lymantria dispar	42.1715	-71.114
Lymantria dispar	41.562	-73.5338
Lymantria dispar	42.8299	-71.6394
Lymantria dispar	42.9963	-72.5988
Lymantria dispar	38.4825	-79.7205
Lymantria dispar	41.4474	-73.4643
Lymantria dispar	41.7782	-73.3791
Lymantria dispar	41.9882	-70.9584
Lymantria dispar	42.5966	-72.238
Lymantria dispar	46.0047	-66.3405
Lymantria dispar	42.0422	-71.319
Lymantria dispar	41.2595	-73.5778
Lymantria dispar	42.858	-72.5873
Lymantria dispar	41.9274	-71.4348
Lymantria dispar	42.586	-73.2047
Lymantria dispar	45.9632	-66.6658
Lymantria dispar	41.8546	-73.4533
Lymantria dispar	43.0837	-72.3644
Lymantria dispar	42.8805	-71.7877
Lymantria dispar	43.0719	-72.6544
Lymantria dispar	41.7224	-71.6952
Lymantria dispar	42.9287	-72.341
Lymantria dispar	46.1654	-65.8955
Lymantria dispar	42.1162	-73.4943
Lymantria dispar	44.8233	-68.7627
Lymantria dispar	43.0582	-71.7419
Lymantria dispar	39.0407	-74.8799
Lymantria dispar	42.4979	-70.9933
Lymantria dispar	42.6569	-73.0609
Lymantria dispar	41.8691	-71.3542
Lymantria dispar	43	-71.19
Lymantria dispar	43.1137	-71.6434
Lymantria dispar	46.0948	-64.7518
Lymantria dispar	42.9903	-71.8685
Lymantria dispar	46.0735	-66.1037
Lymantria dispar	42.64	-70.9922
Lymantria dispar	41.0461	-73.6017
Lymantria dispar	43.1323	-72.5255
Lymantria dispar	41.7658	-73.499
Lymantria dispar	39.2153	-74.9064
Lymantria dispar	42.5066	-73.0119
Lymantria dispar	39.2501	-75.1037
Lymantria dispar	38.5773	-79.7022
Lymantria dispar	43.0996	-72.1651
Lymantria dispar	43.1996	-71.6798
Lymantria dispar	42.7556	-72.5359
Lymantria dispar	42.7499	-70.9293
Lymantria dispar	38.4359	-77.428
Lymantria dispar	45.8251	-66.18
Lymantria dispar	44.9023	-68.6669
Lymantria dispar	41.4264	-71.98
Lymantria dispar	41.7643	-71.0402
Lymantria dispar	38.3567	-79.5766
Lymantria dispar	41.1948	-73.6558
Lymantria dispar	43.1762	-71.8314
Lymantria dispar	44.8086	-68.6008
Lymantria dispar	38.756	-75.2065
Lymantria dispar	45.8398	-66.5291
Lymantria dispar	43.1802	-71.4855
Lymantria dispar	38.5907	-77.3681
Lymantria dispar	42.0549	-70.8822
Lymantria dispar	39.1192	-74.8091
Lymantria dispar	42.9118	-70.9595
Lymantria dispar	42.9965	-72.433
Lymantria dispar	46	-66.18
Lymantria dispar	41.8801	-70.9032
Lymantria dispar	40.8779	-73.3466
Lymantria dispar	41.7504	-71.4998
Lymantria dispar	42.0317	-73.4334
Lymantria dispar	43.2891	-71.565
Lymantria dispar	42.7125	-73.1497
Lymantria dispar	41.6593	-73.6531
Lymantria dispar	41.1405	-72.2898
Lymantria dispar	41.5579	-71.7137
Lymantria dispar	41.163	-74.4151
Lymantria dispar	40.9099	-72.8522
Lymantria dispar	47.0746	-65.344
Lymantria dispar	37.939	-79.8621
Lymantria dispar	38.3339	-77.5393
Lymantria dispar	43.3162	-72.5853
Lymantria dispar	43.0711	-71.4477
Lymantria dispar	46.4947	-66.3569
Lymantria dispar	39.2387	-74.8007
Lymantria dispar	41.9194	-73.3736
Lymantria dispar	41.6652	-73.5071
Lymantria dispar	41.0432	-74.3433
Lymantria dispar	39.3122	-74.8738
Lymantria dispar	43.2762	-71.4044
Lymantria dispar	44.5737	-70.0281
Lymantria dispar	41.1831	-74.0851
Lymantria dispar	45.8205	-66.6451
Lymantria dispar	38.2208	-77.4326
Lymantria dispar	35.7017	-83.2433
Lymantria dispar	42.3102	-73.4287
Lymantria dispar	40.9959	-74.4497
Lymantria dispar	43.1693	-72.809
Lymantria dispar	43.3718	-71.6083
Lymantria dispar	43.2802	-71.8147
Lymantria dispar	40.8336	-72.9182
Lymantria dispar	40.0949	-74.3226
Lymantria dispar	41.447	-73.6882
Lymantria dispar	43.2286	-72.4204
Lymantria dispar	43.8458	-71.3547
Lymantria dispar	38.6872	-75.3906
Lymantria dispar	41.6733	-71.5602
Lymantria dispar	42.6834	-70.8076
Lymantria dispar	44.6713	-70.1433
Lymantria dispar	38.5474	-75.0715
Lymantria dispar	41.6901	-74.372
Lymantria dispar	44.3196	-70.0328
Lymantria dispar	44.4811	-70.036
Lymantria dispar	41.1085	-74.2303
Lymantria dispar	41.905	-73.5494
Lymantria dispar	41.0692	-74.5532
Lymantria dispar	43.8941	-71.2323
Lymantria dispar	41.7175	-71.2857
Lymantria dispar	40.9235	-73.7635
Lymantria dispar	41.1184	-73.8127
Lymantria dispar	38.215	-80.2031
Lymantria dispar	46.1459	-66.5735
Lymantria dispar	41.6405	-71.1241
Lymantria dispar	43.4718	-71.2378
Lymantria dispar	40.88	-73.56
Lymantria dispar	41.275	-74.089
Lymantria dispar	37.5116	-79.526
Lymantria dispar	45.7587	-66.4774
Lymantria dispar	41.639	-70.878
Lymantria dispar	41.5211	-73.7207
Lymantria dispar	41.3422	-73.7565
Lymantria dispar	42.3279	-73.2898
Lymantria dispar	42.1882	-73.3646
Lymantria dispar	43.3855	-71.2494
Lymantria dispar	44.5001	-70.2363
Lymantria dispar	41.1948	-74.267
Lymantria dispar	43.2912	-72.7932
Lymantria dispar	43.7267	-71.444
Lymantria dispar	44.0203	-71.1748
Lymantria dispar	42.4719	-73.1906
Lymantria dispar	41.604	-70.6328
Lymantria dispar	44.0946	-71.2139
Lymantria dispar	44.6098	-70.2622
Lymantria dispar	41.2113	-73.8269
Lymantria dispar	44.3114	-69.7774
Lymantria dispar	43.4981	-72.5445
Lymantria dispar	41.4425	-73.8607
Lymantria dispar	41.2836	-74.2399
Lymantria dispar	42.4378	-73.3516
Lymantria dispar	40.9886	-74.6073
Lymantria dispar	42.0419	-70.7127
Lymantria dispar	41.0277	-72.2256
Lymantria dispar	43.1256	-71.0491
Lymantria dispar	42.1859	-74.0464
Lymantria dispar	41.9111	-70.7743
Lymantria dispar	41.6253	-70.5054
Lymantria dispar	43.5267	-72.4348
Lymantria dispar	41.0276	-74.0597
Lymantria dispar	40.7827	-73.9248
Lymantria dispar	44.35	-70.2929
Lymantria dispar	39.297	-76.6238
Lymantria dispar	38.7646	-77.5061
Lymantria dispar	41.8206	-70.6745
Lymantria dispar	40.9201	-74.0667
Lymantria dispar	43.9393	-71.1495
Lymantria dispar	44.247	-70.4189
Lymantria dispar	44.9784	-68.796
Lymantria dispar	46.5001	-65.9988
Lymantria dispar	43.3931	-72.404
Lymantria dispar	40.7015	-73.9965
Lymantria dispar	44.1527	-70.4327
Lymantria dispar	41.3705	-73.9425
Lymantria dispar	45.85	-67.7
Lymantria dispar	41.2725	-73.8947
Lymantria dispar	36.4334	-79.1808
Lymantria dispar	38.864	-77.3581
Lymantria dispar	37.5481	-77.4467
Lymantria dispar	41.9166	-70.573
Lymantria dispar	41.5934	-71.5336
Lymantria dispar	42.62	-70.7042
Lymantria dispar	41.7355	-73.6847
Lymantria dispar	38.7523	-77.1059
Lymantria dispar	43.395	-72.6848
Lymantria dispar	44.2268	-69.7775
Lymantria dispar	41.4092	-74.0726
Lymantria dispar	41.7516	-70.5856
Lymantria dispar	40.586	-73.8854
Lymantria dispar	46.9593	-65.6918
Lymantria dispar	43.5711	-71.3398
Lymantria dispar	46.6966	-65.0976
Lymantria dispar	39.4076	-76.5524
Lymantria dispar	41.7468	-74.2894
Lymantria dispar	42.374	-73.4949
Lymantria dispar	41.4564	-70.652
Lymantria dispar	37.3974	-79.18
Lymantria dispar	41.3276	-74.664
Lymantria dispar	44.5064	-69.8467
Lymantria dispar	40.7625	-73.7529
Lymantria dispar	39.8898	-74.442
Lymantria dispar	43.2822	-74.1383
Lymantria dispar	37.7174	-79.3126
Lymantria dispar	44.7439	-69.976
Lymantria dispar	43.5779	-71.1498
Lymantria dispar	43.9938	-71.3963
Lymantria dispar	45.196	-67.3215
Lymantria dispar	39.0321	-79.4087
Lymantria dispar	44.7443	-68.8374
Lymantria dispar	43.8191	-71.1548
Lymantria dispar	39.2985	-76.7645
Lymantria dispar	40.589	-74.1392
Lymantria dispar	45.2674	-67.4765
Lymantria dispar	39.4636	-76.6262
Lymantria dispar	42.0688	-74.5483
Lymantria dispar	46.7318	-65.8235
Lymantria dispar	41.6948	-70.3175
Lymantria dispar	41.7164	-70.1834
Lymantria dispar	41.6108	-74.5336
Lymantria dispar	44.0271	-70.822
Lymantria dispar	41.5061	-71.2524
Lymantria dispar	39.2506	-76.5206
Lymantria dispar	38.4403	-75.3291
Lymantria dispar	37.3751	-80.5219
Lymantria dispar	45.58	-67.35
Lymantria dispar	44.2159	-70.5231
Lymantria dispar	45.1744	-68.3831
Lymantria dispar	43.1836	-79.5733
Lymantria dispar	43.3821	-71.8568
Lymantria dispar	43.0312	-70.7892
Lymantria dispar	45.954	-66.8906
Lymantria dispar	41.3201	-75.0199
Lymantria dispar	45.492	-67.3352
Lymantria dispar	41.3739	-71.7001
Lymantria dispar	42.2142	-73.5575
Lymantria dispar	44.085	-70.2098
Lymantria dispar	45.1674	-67.0507
Lymantria dispar	42.0753	-74.1117
Lymantria dispar	41.4125	-74.7982
Lymantria dispar	45.6439	-66.755
Lymantria dispar	41.722	-70.0074
Lymantria dispar	38.9918	-77.2493
Lymantria dispar	41.9538	-73.6567
Lymantria dispar	39.7943	-74.2773
Lymantria dispar	38.1114	-80.18
Lymantria dispar	38.2947	-75.1647
Lymantria dispar	43.6243	-72.5048
Lymantria dispar	43.2703	-79.6833
Lymantria dispar	40.1671	-74.4999
Lymantria dispar	41.2406	-74.7366
Lymantria dispar	41.3785	-74.9411
Lymantria dispar	39.3439	-76.3949
Lymantria dispar	39.9596	-74.5096
Lymantria dispar	45.2033	-66.9544
Lymantria dispar	39.5126	-76.5489
Lymantria dispar	42.6414	-73.4097
Lymantria dispar	41.319	-75.2063
Lymantria dispar	39.0004	-75.4999
Lymantria dispar	43.9186	-70.8949
Lymantria dispar	41.2605	-74.957
Lymantria dispar	42.099	-74.3918
Lymantria dispar	41.4666	-71.574
Lymantria dispar	41.3635	-70.5103
Lymantria dispar	39.6016	-76.642
Lymantria dispar	46.9469	-65.836
Lymantria dispar	40.6888	-74.7984
Lymantria dispar	39.8163	-77.2856
Lymantria dispar	44.2295	-70.8582
Lymantria dispar	41.8734	-74.363
Lymantria dispar	40.9027	-72.6718
Lymantria dispar	40.7683	-74.8908
Lymantria dispar	44.2123	-70.6907
Lymantria dispar	44.1557	-71.3628
Lymantria dispar	41.4991	-71.4404
Lymantria dispar	41.2314	-75.0682
Lymantria dispar	42.6628	-73.2707
Lymantria dispar	42.2902	-73.571
Lymantria dispar	44.0091	-70.5061
Lymantria dispar	42.9976	-81.233
Lymantria dispar	38.5252	-75.4767
Lymantria dispar	39.6788	-75.0752
Lymantria dispar	44.1613	-70.95
Lymantria dispar	43.0565	-81.5293
Lymantria dispar	45.1286	-66.8727
Lymantria dispar	44.3197	-80.1742
Lymantria dispar	38.8967	-77.063
Lymantria dispar	41.5048	-74.5593
Lymantria dispar	40.6627	-73.7616
Lymantria dispar	45.3623	-68.505
Lymantria dispar	41.8117	-73.7153
Lymantria dispar	40.9394	-74.7401
Lymantria dispar	39.1892	-77.065
Lymantria dispar	41.1982	-75.41
Lymantria dispar	44.0087	-70.9741
Lymantria dispar	43.3601	-79.7491
Lymantria dispar	40.8532	-74.9374
Lymantria dispar	37.8766	-79.2162
Lymantria dispar	43.3513	-72.0409
Lymantria dispar	47.4992	-65.5086
Lymantria dispar	39.8674	-74.6029
Lymantria dispar	41.3595	-74.261
Lymantria dispar	39.5914	-77.4288
Lymantria dispar	41.6712	-74.8634
Lymantria dispar	42.9671	-81.4704
Lymantria dispar	43.0596	-74.1962
Lymantria dispar	44.4658	-70.3898
Lymantria dispar	43.3332	-70.939
Lymantria dispar	41.1378	-75.3303
Lymantria dispar	43.4567	-72.799
Lymantria dispar	39.8069	-74.5439
Lymantria dispar	39.9379	-77.2578
Lymantria dispar	41.0349	-75.0014
Lymantria dispar	45.8975	-64.3651
Lymantria dispar	41.8357	-74.2282
Lymantria dispar	39.0074	-77.4373
Lymantria dispar	39.3762	-77.1547
Lymantria dispar	42.9249	-81.1852
Lymantria dispar	43.6371	-72.3738
Lymantria dispar	41.1034	-75.0861
Lymantria dispar	41.0819	-75.4098
Lymantria dispar	40.9734	-75.1198
Lymantria dispar	45.9396	-67.1072
Lymantria dispar	42.9269	-81.3365
Lymantria dispar	41.219	-75.2027
Lymantria dispar	37.4082	-79.8041
Lymantria dispar	43.1403	-73.0952
Lymantria dispar	37.3926	-80.0367
Lymantria dispar	41.492	-74.8814
Lymantria dispar	44.5685	-69.6649
Lymantria dispar	41.8337	-69.9677
Lymantria dispar	39.1145	-76.8749
Lymantria dispar	44.2364	-71.0111
Lymantria dispar	39.132	-79.3311
Lymantria dispar	43.5181	-74.1433
Lymantria dispar	40.0476	-75.4119
Lymantria dispar	38.3011	-79.2959
Lymantria dispar	42.0121	-73.7336
Lymantria dispar	43.0514	-81.1661
Lymantria dispar	39.0429	-76.4911
Lymantria dispar	42.9621	-81.6185
Lymantria dispar	46.3981	-63.2984
Lymantria dispar	43.699	-70.9558
Lymantria dispar	40.6028	-74.5328
Lymantria dispar	42.0734	-73.5952
Lymantria dispar	43.2644	-73.9226
Lymantria dispar	40.5885	-74.7565
Lymantria dispar	41.1654	-74.8249
Lymantria dispar	41.9075	-73.8032
Lymantria dispar	45.7274	-64.6725
Lymantria dispar	43.9195	-70.3166
Lymantria dispar	45.1341	-69.2042
Lymantria dispar	44.7193	-70.4162
Lymantria dispar	45.4743	-73.76
Lymantria dispar	45.8259	-63.5776
Lymantria dispar	41.4234	-75.0594
Lymantria dispar	43.1457	-81.0121
Lymantria dispar	42.9866	-81.0666
Lymantria dispar	39.7526	-77.5786
Lymantria dispar	45.5142	-66.3421
Lymantria dispar	43.0538	-81.0021
Lymantria dispar	41.7556	-74.1378
Lymantria dispar	44.289	-71.22
Lymantria dispar	43.5784	-71.7326
Lymantria dispar	45.0874	-64.6223
Lymantria dispar	41.9276	-74.1962
Lymantria dispar	43.7387	-72.5234
Lymantria dispar	39.0004	-76.75
Lymantria dispar	37.9112	-78.9351
Lymantria dispar	39.7408	-74.7049
Lymantria dispar	41.3032	-74.7935
Lymantria dispar	41.5781	-73.8654
Lymantria dispar	45.834	-67.0564
Lymantria dispar	39.9046	-77.4703
Lymantria dispar	43.0663	-73.9253
Lymantria dispar	45.26	-68.979
Lymantria dispar	39.1666	-75.5494
Lymantria dispar	43.0606	-81.3333
Lymantria dispar	40.2135	-75.7839
Lymantria dispar	45.4306	-73.846
Lymantria dispar	39.6833	-74.5119
Lymantria dispar	44.1873	-71.611
Lymantria dispar	43.9133	-70.4554
Lymantria dispar	39.5718	-76.2776
Lymantria dispar	40.0834	-77.1776
Lymantria dispar	39.6586	-77.4841
Lymantria dispar	42.8493	-74.0499
Lymantria dispar	40.0232	-77.3115
Lymantria dispar	42.9983	-80.9261
Lymantria dispar	37.7482	-80.4073
Lymantria dispar	41.0806	-74.9059
Lymantria dispar	42.8793	-81.4799
Lymantria dispar	43.1244	-81.2169
Lymantria dispar	41.6397	-75.0614
Lymantria dispar	44.1582	-69.5684
Lymantria dispar	39.1166	-79.4954
Lymantria dispar	39.4664	-76.2771
Lymantria dispar	45.5408	-73.4293
Lymantria dispar	39.0246	-76.9411
Lymantria dispar	39.628	-76.2029
Lymantria dispar	39.4665	-77.6243
Lymantria dispar	40.1775	-75.4589
Lymantria dispar	41.9913	-74.0752
Lymantria dispar	39.9403	-74.7459
Lymantria dispar	45.3631	-63.2646
Lymantria dispar	39.8299	-74.8937
Lymantria dispar	44.7082	-69.7497
Lymantria dispar	37.3831	-80.1995
Lymantria dispar	41.9746	-70.028
Lymantria dispar	43.1543	-79.423
Lymantria dispar	38.6563	-75.7868
Lymantria dispar	38.3516	-75.4393
Lymantria dispar	45.6234	-67.141
Lymantria dispar	44.4712	-69.3458
Lymantria dispar	43.4951	-72.1109
Lymantria dispar	41.5134	-75.0836
Lymantria dispar	39.6523	-74.648
Lymantria dispar	39.5572	-77.5945
Lymantria dispar	42.5256	-73.3799
Lymantria dispar	40.5215	-75.4352
Lymantria dispar	43.118	-79.657
Lymantria dispar	43.2743	-81.0339
Lymantria dispar	44.2186	-80.1557
Lymantria dispar	44.1763	-80.8185
Lymantria dispar	37.3469	-80.326
Lymantria dispar	43.7516	-72.3673
Lymantria dispar	45.4902	-73.5867
Lymantria dispar	39.9984	-77.4615
Lymantria dispar	40.3017	-75.0356
Lymantria dispar	45.7224	-67.1295
Lymantria dispar	43.1368	-70.6456
Lymantria dispar	41.078	-75.2248
Lymantria dispar	44.5397	-70.4544
Lymantria dispar	41.7668	-73.9015
Lymantria dispar	40.2535	-75.2599
Lymantria dispar	37.2093	-80.3905
Lymantria dispar	42.9258	-74.1265
Lymantria dispar	42.1335	-73.7232
Lymantria dispar	42.8501	-81.2988
Lymantria dispar	42.5915	-74.0013
Lymantria dispar	42.7837	-73.4509
Lymantria dispar	43.2115	-73.8325
Lymantria dispar	43.3878	-76.2157
Lymantria dispar	43.3671	-81.0262
Lymantria dispar	40.2894	-74.7282
Lymantria dispar	41.3776	-75.292
Lymantria dispar	43.45	-76.3033
Lymantria dispar	40.789	-75.301
Lymantria dispar	40.4766	-74.4173
Lymantria dispar	43.084	-73.7963
Lymantria dispar	45.5303	-73.8639
Lymantria dispar	40.3501	-74.5605
Lymantria dispar	43.0512	-79.5191
Lymantria dispar	45.5539	-73.7007
Lymantria dispar	39.3919	-77.5646
Lymantria dispar	45.1474	-74.7749
Lymantria dispar	45.2864	-74.5064
Lymantria dispar	43.4978	-79.5472
Lymantria dispar	40.0969	-75.9918
Lymantria dispar	46.2848	-63.1006
Lymantria dispar	42.9468	-73.9002
Lymantria dispar	45.4969	-75.8326
Lymantria dispar	40.1875	-77.4657
Lymantria dispar	45.6216	-73.7465
Lymantria dispar	45.733	-63.8706
Lymantria dispar	45.1961	-74.5911
Lymantria dispar	41.8296	-74.0122
Lymantria dispar	43.6406	-72.144
Lymantria dispar	41.5427	-74.2681
Lymantria dispar	42.0208	-73.8807
Lymantria dispar	44.8637	-78.492
Lymantria dispar	45.9985	-74.165
Lymantria dispar	43.447	-72.937
Lymantria dispar	43.4009	-73.88
Lymantria dispar	39.6216	-74.4399
Lymantria dispar	43.8401	-72.3811
Lymantria dispar	41.4683	-75.3268
Lymantria dispar	43.5929	-70.8632
Lymantria dispar	38.0323	-79.0749
Lymantria dispar	43.2722	-70.692
Lymantria dispar	45.4401	-69.0148
Lymantria dispar	42.8608	-80.7469
Lymantria dispar	43.224	-80.9403
Lymantria dispar	42.8226	-81.1499
Lymantria dispar	42.8388	-80.2846
Lymantria dispar	37.2625	-80.4958
Lymantria dispar	43.2703	-73.1609
Lymantria dispar	45.1639	-75.4602
Lymantria dispar	44.1892	-77.3911
Lymantria dispar	45.342	-73.7755
Lymantria dispar	42.9098	-80.9509
Lymantria dispar	40.6221	-73.6251
Lymantria dispar	44.9776	-78.6169
Lymantria dispar	37.1745	-81.3937
Lymantria dispar	43.3943	-70.7528
Lymantria dispar	44.4168	-70.9179
Lymantria dispar	40.1479	-74.998
Lymantria dispar	43.4436	-76.4876
Lymantria dispar	44.1173	-77.5625
Lymantria dispar	44.3408	-70.7775
Lymantria dispar	38.9622	-77.8567
Lymantria dispar	44.5306	-78.7832
Lymantria dispar	45.0648	-74.7757
Lymantria dispar	42.8715	-73.1967
Lymantria dispar	43.1635	-81.6788
Lymantria dispar	43.2736	-76.3581
Lymantria dispar	43.4554	-79.7353
Lymantria dispar	40.2808	-77.269
Lymantria dispar	40.3082	-77.0643
Lymantria dispar	42.234	-73.73
Lymantria dispar	44.0111	-69.6243
Lymantria dispar	35.5007	-80.0003
Lymantria dispar	38.1318	-75.4369
Lymantria dispar	41.8474	-75.3491
Lymantria dispar	43.8588	-70.1557
Lymantria dispar	43.0891	-75.0095
Lymantria dispar	45.0821	-75.631
Lymantria dispar	46.8151	-64.9514
Lymantria dispar	40.21	-77.0157
Lymantria dispar	40.1183	-79.1768
Lymantria dispar	43.7609	-70.5256
Lymantria dispar	38.2633	-75.462
Lymantria dispar	40.4151	-77.0919
Lymantria dispar	43.0928	-80.8356
Lymantria dispar	45.5003	-69.2498
Lymantria dispar	39.8965	-77.8867
Lymantria dispar	42.7977	-74.7505
Lymantria dispar	44.5863	-78.5085
Lymantria dispar	41.9262	-73.9837
Lymantria dispar	42.8839	-73.8403
Lymantria dispar	43.1654	-81.401
Lymantria dispar	42.0445	-70.1039
Lymantria dispar	40.9655	-75.4972
Lymantria dispar	40.0453	-79.2553
Lymantria dispar	39.672	-78.9318
Lymantria dispar	39.1118	-77.8554
Lymantria dispar	43.919	-69.9669
Lymantria dispar	45.1739	-74.9684
Lymantria dispar	42.799	-80.41
Lymantria dispar	45.0044	-74.8879
Lymantria dispar	43.2031	-79.7489
Lymantria dispar	45.2456	-75.5316
Lymantria dispar	40.0734	-78.8756
Lymantria dispar	43.6795	-70.4442
Lymantria dispar	43.9513	-69.73
Lymantria dispar	43.2432	-73.7318
Lymantria dispar	42.4954	-76.1437
Lymantria dispar	38.871	-78.2045
Lymantria dispar	43.0368	-73.1783
Lymantria dispar	43.7849	-72.2541
Lymantria dispar	45.5876	-73.5384
Lymantria dispar	45.895	-74.2815
Lymantria dispar	42.8152	-81.5697
Lymantria dispar	42.5247	-74.1569
Lymantria dispar	45.3834	-74.0218
Lymantria dispar	39.3228	-77.7345
Lymantria dispar	43.9422	-71.7289
Lymantria dispar	44.0613	-76.7564
Lymantria dispar	43.2478	-76.0002
Lymantria dispar	42.8107	-80.6197
Lymantria dispar	38.2313	-78.7222
Lymantria dispar	44.5909	-78.691
Lymantria dispar	44.012	-77.5299
Lymantria dispar	44.0629	-80.8312
Lymantria dispar	42.9666	-75.1296
Lymantria dispar	44.6176	-78.3073
Lymantria dispar	43.2024	-81.274
Lymantria dispar	45.0001	-62.9986
Lymantria dispar	38.9599	-79.4963
Lymantria dispar	40.5969	-75.5108
Lymantria dispar	45.7504	-74.0266
Lymantria dispar	45.0467	-78.4942
Lymantria dispar	45.4191	-73.4688
Lymantria dispar	45.7843	-74.2088
Lymantria dispar	43.3457	-70.5471
Lymantria dispar	42.7487	-74.1248
Lymantria dispar	43.6598	-70.2545
Lymantria dispar	44.5168	-78.5953
Lymantria dispar	39.2045	-79.4716
Lymantria dispar	45.2531	-75.3589
Lymantria dispar	39.9933	-77.9262
Lymantria dispar	43.3447	-73.7137
Lymantria dispar	44.2474	-77.5403
Lymantria dispar	40.6328	-75.9866
Lymantria dispar	43.8533	-72.5887
Lymantria dispar	43.9108	-80.8606
Lymantria dispar	41.9523	-74.9295
Lymantria dispar	38.7604	-78.2724
Lymantria dispar	40.8343	-72.615
Lymantria dispar	41.0424	-75.5468
Lymantria dispar	44.5564	-78.1378
Lymantria dispar	40.6963	-73.5213
Lymantria dispar	37.948	-75.5041
Lymantria dispar	45.6137	-68.8167
Lymantria dispar	45.4694	-64.7714
Lymantria dispar	42.9668	-73.7716
Lymantria dispar	43.739	-80.9443
Lymantria dispar	45.4059	-73.6208
Lymantria dispar	40.6773	-75.8405
Lymantria dispar	38.5518	-78.3142
Lymantria dispar	42.9942	-80.6109
Lymantria dispar	40.3627	-75.971
Lymantria dispar	44.5503	-78.3559
Lymantria dispar	43.4262	-73.7123
Lymantria dispar	43.1799	-78.7182
Lymantria dispar	42.7898	-74.2699
Lymantria dispar	41.8842	-75.507
Lymantria dispar	43.4781	-70.4635
Lymantria dispar	45.2435	-72.4548
Lymantria dispar	43.0204	-78.7749
Lymantria dispar	40.0389	-74.9825
Lymantria dispar	39.9457	-78.0201
Lymantria dispar	44.7566	-78.3494
Lymantria dispar	45.1028	-75.0469
Lymantria dispar	45.2051	-75.2295
Lymantria dispar	45.0127	-78.284
Lymantria dispar	42.7118	-80.3547
Lymantria dispar	42.9553	-74.3922
Lymantria dispar	44.6199	-78.8588
Lymantria dispar	43.4282	-79.8448
Lymantria dispar	44.3452	-78.7321
Lymantria dispar	42.8545	-80.5114
Lymantria dispar	44.5515	-76.4156
Lymantria dispar	42.7505	-81.0272
Lymantria dispar	42.6386	-75.9741
Lymantria dispar	42.9535	-80.3277
Lymantria dispar	42.7579	-80.2619
Lymantria dispar	38.627	-78.3397
Lymantria dispar	44.2463	-76.5458
Lymantria dispar	45.4875	-74.0073
Lymantria dispar	43.668	-81.0191
Lymantria dispar	42.3	-74.0577
Lymantria dispar	44.4659	-70.5945
Lymantria dispar	44.4568	-78.4355
Lymantria dispar	43.03	-79.6979
Lymantria dispar	43.4885	-81.0053
Lymantria dispar	38.665	-80.3541
Lymantria dispar	44.4165	-80.1066
Lymantria dispar	44.7319	-78.8093
Lymantria dispar	45.0737	-78.087
Lymantria dispar	42.7446	-81.4616
Lymantria dispar	42.9551	-80.4879
Lymantria dispar	44.216	-76.6888
Lymantria dispar	42.2359	-73.8749
Lymantria dispar	45.7787	-75.7892
Lymantria dispar	43.0019	-81.7575
Lymantria dispar	44.2767	-77.3447
Lymantria dispar	42.5066	-75.8275
Lymantria dispar	44.5639	-68.979
Lymantria dispar	39.6305	-79.1293
Lymantria dispar	43.9006	-77.2719
Lymantria dispar	43.1133	-81.7767
Lymantria dispar	43.1337	-79.0127
Lymantria dispar	45.3359	-66.2158
Lymantria dispar	43.5452	-70.3537
Lymantria dispar	42.9586	-79.6313
Lymantria dispar	40.2628	-76.882
Lymantria dispar	45.2279	-75.6743
Lymantria dispar	44.3983	-80.3196
Lymantria dispar	42.8012	-73.911
Lymantria dispar	45.6475	-73.443
Lymantria dispar	44.3144	-78.3286
Lymantria dispar	45.4238	-75.7953
Lymantria dispar	43.5667	-73.858
Lymantria dispar	42.3526	-76.0045
Lymantria dispar	37.0174	-80.7855
Lymantria dispar	44.7086	-78.0672
Lymantria dispar	43.3894	-80.9061
Lymantria dispar	44.4744	-78.2982
Lymantria dispar	45.6521	-75.8073
Lymantria dispar	45.5742	-75.7315
Lymantria dispar	42.0816	-75.9781
Lymantria dispar	43.1499	-73.7191
Lymantria dispar	45.7211	-73.4875
Lymantria dispar	44.4528	-80.2419
Lymantria dispar	42.6818	-80.4725
Lymantria dispar	44.5609	-76.1835
Lymantria dispar	43.9778	-72.5367
Lymantria dispar	43.3149	-79.8491
Lymantria dispar	40.428	-78.0115
Lymantria dispar	43.5969	-72.9115
Lymantria dispar	44.049	-77.2514
Lymantria dispar	45.6583	-73.9088
Lymantria dispar	43.2587	-78.7746
Lymantria dispar	44.7802	-78.0991
Lymantria dispar	39.661	-78.4587
Lymantria dispar	43.5317	-79.6862
Lymantria dispar	44.1116	-76.9682
Lymantria dispar	42.3338	-75.7532
Lymantria dispar	47.3448	-70.0222
Lymantria dispar	43.2415	-78.9072
Lymantria dispar	39.6923	-78.042
Lymantria dispar	42.667	-80.7042
Lymantria dispar	39.605	-77.9788
Lymantria dispar	38.1494	-75.649
Lymantria dispar	43.0974	-79.8328
Lymantria dispar	38.3392	-78.5476
Lymantria dispar	43.8762	-80.9783
Lymantria dispar	44.0117	-77.3711
Lymantria dispar	40.0313	-78.1915
Lymantria dispar	44.9771	-64.9077
Lymantria dispar	44.8497	-78.6593
Lymantria dispar	43.158	-80.7563
Lymantria dispar	45.3396	-75.2541
Lymantria dispar	43.9396	-76.9025
Lymantria dispar	43.5013	-73.7509
Lymantria dispar	45.1308	-74.4838
Lymantria dispar	43.5825	-79.5439
Lymantria dispar	42.7223	-80.8856
Lymantria dispar	44.9136	-78.7219
Lymantria dispar	43.1762	-76.2296
Lymantria dispar	39.5827	-78.4078
Lymantria dispar	43.9472	-78.295
Lymantria dispar	43.6542	-73.9188
Lymantria dispar	52	-56
Lymantria dispar	44.6672	-63.4245
Lymantria dispar	43.5549	-76.2077
Lymantria dispar	44.8921	-78.1372
Lymantria dispar	39.9662	-78.5471
Lymantria dispar	44.6298	-76.3177
Lymantria dispar	45.0332	-77.9306
Lymantria dispar	44.7081	-76.2578
Lymantria dispar	44.8528	-67.0015
Lymantria dispar	42.9659	-78.87
Lymantria dispar	38.934	-78.291
Lymantria dispar	45.0827	-74.1737
Lymantria dispar	42.9984	-79.8401
Lymantria dispar	42.8521	-76.1161
Lymantria dispar	43.4912	-79.907
Lymantria dispar	42.4069	-74.1514
Lymantria dispar	42.7175	-81.1601
Lymantria dispar	45.4248	-72.6104
Lymantria dispar	44.4248	-78.5599
Lymantria dispar	44.4453	-76.3143
Lymantria dispar	42.9771	-78.6545
Lymantria dispar	43.593	-81.0795
Lymantria dispar	43.0616	-79.3515
Lymantria dispar	43.0631	-78.9869
Lymantria dispar	43.0499	-78.6077
Lymantria dispar	44.3864	-71.2614
Lymantria dispar	44.8172	-78.8261
Lymantria dispar	42.6351	-80.5576
Lymantria dispar	40.4153	-78.6074
Lymantria dispar	44.3668	-77.5312
Lymantria dispar	38.799	-78.4606
Lymantria dispar	44.0026	-77.6843
Lymantria dispar	38.4638	-78.4042
Lymantria dispar	44.6747	-76.6197
Lymantria dispar	44.5059	-76.5796
Lymantria dispar	44.389	-78.353
Lymantria dispar	47.5211	-64.9837
Lymantria dispar	41.9653	-75.9525
Lymantria dispar	39.5791	-78.104
Lymantria dispar	44.5781	-79.0483
Lymantria dispar	43.0642	-79.9325
Lymantria dispar	45.2799	-74.1656
Lymantria dispar	40.786	-75.6455
Lymantria dispar	42.8914	-78.7179
Lymantria dispar	45.5711	-73.2804
Lymantria dispar	44.949	-75.7232
Lymantria dispar	43.5803	-79.7825
Lymantria dispar	45.1916	-77.8128
Lymantria dispar	44.6081	-76.5527
Lymantria dispar	44.4513	-79.2164
Lymantria dispar	43.1755	-75.0169
Lymantria dispar	45.3333	-75.619
Lymantria dispar	45.0291	-75.7538
Lymantria dispar	43.5735	-73.6702
Lymantria dispar	42.7236	-73.9007
Lymantria dispar	45.0701	-77.8139
Lymantria dispar	44.4153	-77.4445
Lymantria dispar	38.7081	-79.2867
Lymantria dispar	42.3954	-76.1924
Lymantria dispar	44.5868	-78.0178
Lymantria dispar	43.9635	-77.1675
Lymantria dispar	40.5196	-78.0017
Lymantria dispar	45.6003	-76.0014
Lymantria dispar	43.9784	-69.4171
Lymantria dispar	39.4225	-78.5018
Lymantria dispar	42.9824	-75.849
Lymantria dispar	40.6671	-77.9069
Lymantria dispar	42.205	-75.8363
Lymantria dispar	44.191	-77.2382
Lymantria dispar	44.5225	-77.9052
Lymantria dispar	44.0385	-77.0416
Lymantria dispar	44.481	-77.4978
Lymantria dispar	44.3393	-78.5388
Lymantria dispar	39.5557	-78.513
Lymantria dispar	45.3399	-75.7821
Lymantria dispar	47.084	-70.7658
Lymantria dispar	41.8827	-75.8056
Lymantria dispar	44.8552	-75.5084
Lymantria dispar	44.6358	-79.1552
Lymantria dispar	44.9371	-69.8662
Lymantria dispar	40.1141	-79.4279
Lymantria dispar	44.4385	-76.1408
Lymantria dispar	44.4275	-76.5575
Lymantria dispar	44.7202	-77.9053
Lymantria dispar	44.1057	-69.3671
Lymantria dispar	39.4951	-78.313
Lymantria dispar	40.4049	-78.9933
Lymantria dispar	37.5253	-80.9897
Lymantria dispar	44.5905	-76.0465
Lymantria dispar	39.9106	-79.4457
Lymantria dispar	40.369	-78.8144
Lymantria dispar	42.6515	-74.7957
Lymantria dispar	39.1138	-78.4648
Lymantria dispar	45.5129	-76.7472
Lymantria dispar	43.3039	-79.9958
Lymantria dispar	44.0297	-71.6937
Lymantria dispar	42.4219	-74.0245
Lymantria dispar	40.7498	-77.8474
Lymantria dispar	44.1415	-76.3882
Lymantria dispar	44.8553	-76.1273
Lymantria dispar	44.2805	-76.2162
Lymantria dispar	44.3273	-76.6223
Lymantria dispar	44.8197	-77.8587
Lymantria dispar	44.4985	-76.0436
Lymantria dispar	37.5671	-84.3049
Lymantria dispar	45.6663	-75.5831
Lymantria dispar	43.9172	-72.661
Lymantria dispar	44.8771	-75.985
Lymantria dispar	42.7919	-81.8342
Lymantria dispar	44.9419	-75.2246
Lymantria dispar	44.6411	-63.5903
Lymantria dispar	39.3996	-79.5845
Lymantria dispar	40.3045	-78.9998
Lymantria dispar	38.1	-78.5
Lymantria dispar	44.5155	-77.3896
Lymantria dispar	43.9844	-78.5314
Lymantria dispar	44.5415	-77.5569
Lymantria dispar	38.4027	-78.7575
Lymantria dispar	44.7185	-78.998
Lymantria dispar	45.6687	-76.7228
Lymantria dispar	39.5775	-78.8529
Lymantria dispar	42.9178	-79.7833
Lymantria dispar	44.8976	-77.9362
Lymantria dispar	43.2887	-75.4232
Lymantria dispar	40.3251	-78.1277
Lymantria dispar	40.4726	-76.7532
Lymantria dispar	44.791	-76.2047
Lymantria dispar	45.858	-75.9384
Lymantria dispar	42.5837	-76.2179
Lymantria dispar	39.7525	-79.5379
Lymantria dispar	42.1113	-82.4593
Lymantria dispar	43.2009	-79.0694
Lymantria dispar	39.0622	-79.2715
Lymantria dispar	44.3036	-78.8354
Lymantria dispar	41.4477	-75.5486
Lymantria dispar	45.1752	-75.8289
Lymantria dispar	44.0346	-78.3591
Lymantria dispar	39.5144	-79.2999
Lymantria dispar	44.1984	-77.0442
Lymantria dispar	39.3792	-79.2829
Lymantria dispar	43.7824	-72.7581
Lymantria dispar	45.3137	-75.914
Lymantria dispar	44.5974	-79.4037
Lymantria dispar	44.4687	-76.6976
Lymantria dispar	45.4603	-75.9736
Lymantria dispar	45.5095	-66.0872
Lymantria dispar	38.53	-78.4394
Lymantria dispar	43.404	-79.9803
Lymantria dispar	39.4656	-79.1924
Lymantria dispar	43.135	-79.9606
Lymantria dispar	38.8376	-79.3644
Lymantria dispar	43.3749	-81.9216
Lymantria dispar	44.4425	-77.3313
Lymantria dispar	44.8997	-76.2481
Lymantria dispar	45.2521	-75.1213
Lymantria dispar	44.7613	-76.3472
Lymantria dispar	40.8308	-77.8862
Lymantria dispar	44.4327	-78.1403
Lymantria dispar	44.7481	-76.5106
Lymantria dispar	47.3147	-70.1434
Lymantria dispar	42.6642	-80.9871
Lymantria dispar	41.0257	-75.6986
Lymantria dispar	39.5244	-79.8176
Lymantria dispar	43.0506	-80.5235
Lymantria dispar	42.8207	-78.6799
Lymantria dispar	43.8441	-72.1546
Lymantria dispar	44.4242	-77.6408
Lymantria dispar	40.5436	-77.7576
Lymantria dispar	44.4091	-71.089
Lymantria dispar	44.5818	-76.6759
Lymantria dispar	42.5828	-80.3985
Lymantria dispar	43.2053	-81.9734
Lymantria dispar	42.313	-82.5399
Lymantria dispar	42.1327	-74.9907
Lymantria dispar	40.5883	-78.4967
Lymantria dispar	44.2084	-78.2578
Lymantria dispar	45.0369	-75.1769
Lymantria dispar	42.847	-78.8561
Lymantria dispar	44.6866	-76.3976
Lymantria dispar	43.6192	-73.5842
Lymantria dispar	41.1822	-75.7042
Lymantria dispar	42.2286	-82.4937
Lymantria dispar	45.3829	-77.6026
Lymantria dispar	39.6792	-79.7838
Lymantria dispar	44.4805	-79.4534
Lymantria dispar	44.8218	-77.6748
Lymantria dispar	43.2835	-81.8012
Lymantria dispar	45.416	-75.4026
Lymantria dispar	43.2702	-80.729
Lymantria dispar	44.2495	-76.9448
Lymantria dispar	43.0003	-75.4999
Lymantria dispar	46.1661	-76.1158
Lymantria dispar	45.4437	-73.2738
Lymantria dispar	44.1661	-76.2558
Lymantria dispar	44.8718	-78.9893
Lymantria dispar	42.236	-76.1747
Lymantria dispar	42.0348	-82.6128
Lymantria dispar	44.4559	-78.0237
Lymantria dispar	45.4542	-74.1653
Lymantria dispar	43.6585	-79.742
Lymantria dispar	44.4763	-80.0461
Lymantria dispar	45.4786	-75.469
Lymantria dispar	44.9032	-77.5372
Lymantria dispar	40.7655	-78.0157
Lymantria dispar	44.2023	-77.6327
Lymantria dispar	45.5374	-76.555
Lymantria dispar	43.5672	-81.683
Lymantria dispar	44.2576	-78.1686
Lymantria dispar	43.8922	-71.9247
Lymantria dispar	40.7317	-77.6822
Lymantria dispar	40.1674	-79.2607
Lymantria dispar	44.1849	-78.4385
Lymantria dispar	44.5646	-70.8562
Lymantria dispar	44.2796	-76.4381
Lymantria dispar	42.6335	-73.9053
Lymantria dispar	44.0803	-77.7279
Lymantria dispar	44.2945	-80.808
Lymantria dispar	44.9946	-75.8955
Lymantria dispar	44.3753	-76.3927
Lymantria dispar	45.1698	-76.3237
Lymantria dispar	42.3792	-82.4007
Lymantria dispar	42.4632	-75.0577
Lymantria dispar	43.739	-73.809
Lymantria dispar	44.3244	-76.7833
Lymantria dispar	44.3439	-78.0883
Lymantria dispar	43.4688	-81.7147
Lymantria dispar	44.3711	-79.2958
Lymantria dispar	45.931	-76.0433
Lymantria dispar	43.1166	-76.3898
Lymantria dispar	43.2012	-79.8945
Lymantria dispar	47.3925	-69.9367
Lymantria dispar	44.2712	-78.6079
Lymantria dispar	45.6914	-76.0125
Lymantria dispar	42.2994	-82.2137
Lymantria dispar	38.9404	-78.6663
Lymantria dispar	43.6544	-79.5032
Lymantria dispar	39.4856	-79.3984
Lymantria dispar	42.6776	-81.7573
Lymantria dispar	44.032	-72.317
Lymantria dispar	44.9831	-76.4826
Lymantria dispar	41.3891	-75.6239
Lymantria dispar	40.5631	-77.3769
Lymantria dispar	43.5677	-80.9233
Lymantria dispar	45.6162	-72.4502
Lymantria dispar	45.2618	-75.8244
Lymantria dispar	44.1835	-80.0233
Lymantria dispar	45.6018	-74.125
Lymantria dispar	44.4574	-77.7962
Lymantria dispar	45.7607	-75.9435
Lymantria dispar	43.6443	-79.9104
Lymantria dispar	43.8937	-72.9713
Lymantria dispar	43.4505	-80.751
Lymantria dispar	40.603	-78.7051
Lymantria dispar	42.4339	-76.3207
Lymantria dispar	44.0003	-72.7498
Lymantria dispar	44.0813	-81.0029
Lymantria dispar	38.9126	-79.2697
Lymantria dispar	42.7194	-73.7516
Lymantria dispar	41.9727	-82.538
Lymantria dispar	42.4086	-82.2208
Lymantria dispar	39.7395	-79.6904
Lymantria dispar	43.6128	-79.3841
Lymantria dispar	39.7158	-79.3412
Lymantria dispar	43.1089	-79.2501
Lymantria dispar	45.0033	-76.3321
Lymantria dispar	45.4488	-74.3136
Lymantria dispar	40.6692	-78.5384
Lymantria dispar	44.3655	-77.2038
Lymantria dispar	43.0202	-76.2271
Lymantria dispar	44.8563	-76.4304
Lymantria dispar	45.5325	-76.1199
Lymantria dispar	43.5696	-79.9942
Lymantria dispar	42.7188	-78.6771
Lymantria dispar	43.4701	-80.0259
Lymantria dispar	42.1258	-76.2474
Lymantria dispar	42.3438	-76.299
Lymantria dispar	43.6654	-81.6953
Lymantria dispar	46.5332	-72.7465
Lymantria dispar	42.4632	-73.7912
Lymantria dispar	45.0983	-72.5843
Lymantria dispar	44.6871	-77.5457
Lymantria dispar	42.6737	-76.2924
Lymantria dispar	43.0558	-79.1329
Lymantria dispar	45.5002	-77.4098
Lymantria dispar	45.4032	-75.5598
Lymantria dispar	40.522	-76.4669
Lymantria dispar	45.2329	-81.6421
Lymantria dispar	43.9611	-81.0624
Lymantria dispar	44.355	-77.8558
Lymantria dispar	43.7338	-79.7859
Lymantria dispar	43.3892	-80.6792
Lymantria dispar	43.0804	-75.2405
Lymantria dispar	44.6082	-75.877
Lymantria dispar	42.7866	-76.2872
Lymantria dispar	44.2301	-69.1381
Lymantria dispar	37.8338	-81.0735
Lymantria dispar	38.5004	-80.5001
Lymantria dispar	41.5339	-81.2447
Lymantria dispar	39.235	-78.9844
Lymantria dispar	44.6519	-63.7379
Lymantria dispar	46.3108	-62.6997
Lymantria dispar	45.4816	-73.069
Lymantria dispar	45.5084	-75.333
Lymantria dispar	42.6088	-81.4458
Lymantria dispar	40.8274	-78.1071
Lymantria dispar	44.7306	-63.6737
Lymantria dispar	40.6604	-76.6894
Lymantria dispar	45.4374	-77.2017
Lymantria dispar	42.5977	-81.6172
Lymantria dispar	40.768	-78.4486
Lymantria dispar	42.7389	-78.5489
Lymantria dispar	40.2083	-76.5735
Lymantria dispar	44.3148	-80.6461
Lymantria dispar	45.4619	-75.6841
Lymantria dispar	44.8017	-79.1913
Lymantria dispar	44.6192	-77.3634
Lymantria dispar	42.5416	-73.8746
Lymantria dispar	43.9151	-76.1259
Lymantria dispar	45.5559	-78.6018
Lymantria dispar	43.0003	-79.2668
Lymantria dispar	44.998	-79.1333
Lymantria dispar	44.9601	-70.6907
Lymantria dispar	41.4583	-81.3071
Lymantria dispar	45.0306	-74.0528
Lymantria dispar	45.5708	-75.4197
Lymantria dispar	45.6495	-65.7949
Lymantria dispar	41.7465	-75.8983
Lymantria dispar	40.5828	-79.0385
Lymantria dispar	44.2988	-76.0422
Lymantria dispar	43.1916	-80.0406
Lymantria dispar	45.4002	-76.9605
Lymantria dispar	44.5374	-80.3486
Lymantria dispar	45.4727	-69.5959
Lymantria dispar	44.1008	-76.0831
Lymantria dispar	42.9983	-78.4747
Lymantria dispar	43.186	-75.7213
Lymantria dispar	42.5519	-80.1035
Lymantria dispar	44.2839	-77.7934
Lymantria dispar	43.6989	-73.5068
Lymantria dispar	45.0167	-77.4261
Lymantria dispar	45.0633	-76.5141
Lymantria dispar	45.7601	-73.8256
Lymantria dispar	42.9068	-78.4949
Lymantria dispar	40.4326	-78.3868
Lymantria dispar	43.3565	-81.2162
Lymantria dispar	45.2015	-76.474
Lymantria dispar	45.4211	-72.8111
Lymantria dispar	45.3851	-76.0746
Lymantria dispar	44.5627	-79.5737
Lymantria dispar	40.9107	-78.6606
Lymantria dispar	43.0579	-75.9614
Lymantria dispar	43.1119	-82.0951
Lymantria dispar	42.9508	-82.002
Lymantria dispar	43.975	-78.1744
Lymantria dispar	40.9079	-76.9088
Lymantria dispar	44.8298	-76.5766
Lymantria dispar	40.8256	-77.4453
Lymantria dispar	43.1011	-78.4987
Lymantria dispar	40.7632	-77.3552
Lymantria dispar	42.7097	-78.8628
Lymantria dispar	43.1019	-73.2723
Lymantria dispar	44.3189	-79.9487
Lymantria dispar	42.2911	-82.0198
Lymantria dispar	44.2535	-78.9914
Lymantria dispar	43.9918	-78.0251
Lymantria dispar	40.9015	-78.0629
Lymantria dispar	41.5592	-75.7056
Lymantria dispar	44.7	-75.7487
Lymantria dispar	43.2451	-75.519
Lymantria dispar	44.5277	-77.2153
Lymantria dispar	45.5692	-77.2636
Lymantria dispar	45.2045	-76.2243
Lymantria dispar	38.9105	-78.8871
Lymantria dispar	38.2776	-80.8491
Lymantria dispar	42.8563	-79.5556
Lymantria dispar	40.8879	-77.6561
Lymantria dispar	43.8301	-79.9473
Lymantria dispar	44.4111	-68.6081
Lymantria dispar	44.6934	-79.3988
Lymantria dispar	44.6695	-76.784
Lymantria dispar	44.4259	-69.0064
Lymantria dispar	44.9587	-76.6
Lymantria dispar	44.3269	-77.0576
Lymantria dispar	45.7112	-73.7124
Lymantria dispar	45.6267	-77.3958
Lymantria dispar	42.9211	-79.3736
Lymantria dispar	43.755	-79.6425
Lymantria dispar	38.2004	-84.8776
Lymantria dispar	45.387	-78.1947
Lymantria dispar	44.8934	-79.2784
Lymantria dispar	45.564	-75.0595
Lymantria dispar	43.2696	-79.1057
Lymantria dispar	43.1803	-80.5775
Lymantria dispar	44.5482	-79.9437
Lymantria dispar	41.8537	-78.7763
Lymantria dispar	44.3085	-79.3622
Lymantria dispar	43.2646	-78.3976
Lymantria dispar	43.913	-78.8458
Lymantria dispar	42.3916	-74.7829
Lymantria dispar	42.9512	-75.6072
Lymantria dispar	44.3501	-75.9665
Lymantria dispar	43.2243	-77.5247
Lymantria dispar	44.4362	-77.0943
Lymantria dispar	41.113	-78.5256
Lymantria dispar	45.6105	-77.5948
Lymantria dispar	45.4497	-76.5645
Lymantria dispar	44.2277	-77.892
Lymantria dispar	40.8817	-78.2024
Lymantria dispar	45.5797	-75.2454
Lymantria dispar	41.3079	-81.2686
Lymantria dispar	40.8799	-77.7926
Lymantria dispar	45.434	-76.7004
Lymantria dispar	43.9949	-69.2132
Lymantria dispar	40.2372	-76.4585
Lymantria dispar	44.2025	-78.8251
Lymantria dispar	45.2993	-76.7212
Lymantria dispar	45.3054	-78.0327
Lymantria dispar	44.5391	-75.8366
Lymantria dispar	43.5794	-80.6573
Lymantria dispar	43.7078	-79.9636
Lymantria dispar	44.7666	-79.3034
Lymantria dispar	43.9442	-75.979
Lymantria dispar	46.909	-71.2263
Lymantria dispar	45.5046	-77.576
Lymantria dispar	45.0371	-79.3041
Lymantria dispar	40.8621	-77.2715
Lymantria dispar	42.2042	-76.3416
Lymantria dispar	43.5003	-80.5634
Lymantria dispar	45.8162	-77.1156
Lymantria dispar	40.9377	-77.1389
Lymantria dispar	36.909	-76.0197
Lymantria dispar	45.4846	-74.955
Lymantria dispar	43.5246	-73.4273
Lymantria dispar	40.9106	-76.0962
Lymantria dispar	44.0866	-77.915
Lymantria dispar	43.0405	-75.4095
Lymantria dispar	45.1648	-76.6712
Lymantria dispar	44.7695	-76.6894
Lymantria dispar	44.1422	-77.7887
Lymantria dispar	48.3792	-64.5977
Lymantria dispar	43.4196	-81.6247
Lymantria dispar	45.0411	-76.1806
Lymantria dispar	45.0481	-77.1519
Lymantria dispar	43.9667	-78.6759
Lymantria dispar	45.0399	-64.3852
Lymantria dispar	41.607	-81.289
Lymantria dispar	46.2982	-72.5892
Lymantria dispar	41.2119	-78.6955
Lymantria dispar	45.3617	-76.6038
Lymantria dispar	42.5367	-76.3147
Lymantria dispar	44.0409	-75.6391
Lymantria dispar	45.9866	-73.167
Lymantria dispar	42.3002	-82.7637
Lymantria dispar	43.0971	-80.0668
Lymantria dispar	41.5866	-81.0808
Lymantria dispar	42.2808	-81.8548
Lymantria dispar	43.8661	-79.8142
Lymantria dispar	41.2305	-79.1537
Lymantria dispar	45.1758	-72.1357
Lymantria dispar	45.2105	-79.3312
Lymantria dispar	44.9013	-77.2518
Lymantria dispar	44.1513	-78.6098
Lymantria dispar	44.1759	-78.098
Lymantria dispar	42.4808	-81.7321
Lymantria dispar	45.1387	-75.9459
Lymantria dispar	41.954	-79.0128
Lymantria dispar	42.5926	-82.3883
Lymantria dispar	44.8179	-77.1855
Lymantria dispar	45.3282	-72.1938
Lymantria dispar	45.562	-78.4172
Lymantria dispar	41.8432	-78.9459
Lymantria dispar	41.3296	-81.1555
Lymantria dispar	44.0237	-81.1166
Lymantria dispar	42.1748	-78.8377
Lymantria dispar	44.962	-79.4103
Lymantria dispar	41.9848	-78.8555
Lymantria dispar	44.6889	-77.2125
Lymantria dispar	45.1778	-77.0894
Lymantria dispar	45.7989	-76.9153
Lymantria dispar	46.2612	-72.8157
Lymantria dispar	43.634	-80.0477
Lymantria dispar	43.8279	-79.5821
Lymantria dispar	44.0797	-78.5029
Lymantria dispar	44.4282	-76.8465
Lymantria dispar	43.7071	-79.4239
Lymantria dispar	44.7731	-65.4051
Lymantria dispar	42.5609	-81.8992
Lymantria dispar	40.9086	-77.4466
Lymantria dispar	43.1062	-80.434
Lymantria dispar	42.9649	-76.3446
Lymantria dispar	43.4165	-73.2045
Lymantria dispar	40.9561	-75.9736
Lymantria dispar	43.4047	-80.5394
Lymantria dispar	43.8563	-73.7186
Lymantria dispar	43.7797	-79.4605
Lymantria dispar	44.2499	-79.9072
Lymantria dispar	44.4236	-75.8441
Lymantria dispar	42.4293	-81.8874
Lymantria dispar	41.4132	-81.4668
Lymantria dispar	41.1218	-78.7235
Lymantria dispar	41.3271	-79.0926
Lymantria dispar	45.2653	-76.3629
Lymantria dispar	45.6581	-74.3543
Lymantria dispar	41.2123	-81.4157
Lymantria dispar	44.5144	-64.3149
Lymantria dispar	41.7313	-78.8072
Lymantria dispar	44.5751	-68.1416
Lymantria dispar	41.5065	-81.5215
Lymantria dispar	44.4369	-79.8408
Lymantria dispar	43.8701	-79.4865
Lymantria dispar	43.4594	-80.4531
Lymantria dispar	46.8113	-71.342
Lymantria dispar	43.6295	-80.5684
Lymantria dispar	41.3153	-78.8401
Lymantria dispar	44.7093	-75.519
Lymantria dispar	45.2594	-76.9148
Lymantria dispar	39.62	-79.92
Lymantria dispar	43.5335	-80.1091
Lymantria dispar	45.6321	-72.9635
Lymantria dispar	43.6094	-81.5383
Lymantria dispar	45.1358	-81.5613
Lymantria dispar	44.0228	-72.1477
Lymantria dispar	45.3266	-79.2154
Lymantria dispar	46.3014	-80.2867
Lymantria dispar	44.0962	-80.2097
Lymantria dispar	44.8515	-79.3839
Lymantria dispar	44.5835	-75.7075
Lymantria dispar	44.1143	-80.0743
Lymantria dispar	44.0946	-78.1735
Lymantria dispar	43.2146	-77.6599
Lymantria dispar	45.0474	-76.6575
Lymantria dispar	42.0523	-78.7528
Lymantria dispar	45.6519	-74.9409
Lymantria dispar	45.2168	-81.4609
Lymantria dispar	41.6121	-78.8349
Lymantria dispar	44.5615	-77.1156
Lymantria dispar	42.214	-82.7893
Lymantria dispar	41.4705	-79.122
Lymantria dispar	41.7514	-78.5811
Lymantria dispar	44.6167	-76.876
Lymantria dispar	44.599	-79.8097
Lymantria dispar	42.1226	-78.704
Lymantria dispar	44.7461	-76.8067
Lymantria dispar	41.3179	-81.6171
Lymantria dispar	45.0809	-76.0221
Lymantria dispar	46.1003	-80.6365
Lymantria dispar	41.9222	-79.1819
Lymantria dispar	45.5427	-76.3164
Lymantria dispar	44.4877	-76.9937
Lymantria dispar	46.2862	-73.5867
Lymantria dispar	44.6177	-79.9874
Lymantria dispar	45.0214	-72.7219
Lymantria dispar	44.6449	-79.6672
Lymantria dispar	41.017	-77.895
Lymantria dispar	43.561	-80.4696
Lymantria dispar	43.0794	-76.6782
Lymantria dispar	45.2683	-76.5408
Lymantria dispar	44.6764	-76.9471
Lymantria dispar	44.0543	-80.0012
Lymantria dispar	43.7548	-80.5708
Lymantria dispar	46.736	-71.4546
Lymantria dispar	43.2084	-79.2264
Lymantria dispar	44.4735	-64.6183
Lymantria dispar	41.9483	-78.6686
Lymantria dispar	41.3811	-81.6968
Lymantria dispar	41.129	-81.4233
Lymantria dispar	44.3833	-79.5387
Lymantria dispar	40.9904	-76.7256
Lymantria dispar	41.2178	-76.9321
Lymantria dispar	41.224	-78.3006
Lymantria dispar	43.7506	-81.7201
Lymantria dispar	41.0377	-75.9368
Lymantria dispar	40.8528	-79.4152
Lymantria dispar	45.4456	-77.8208
Lymantria dispar	45.5474	-74.8576
Lymantria dispar	41.1296	-79.3327
Lymantria dispar	42.6072	-78.9067
Lymantria dispar	41.481	-78.9853
Lymantria dispar	42.6724	-78.3834
Lymantria dispar	44.3732	-79.7354
Lymantria dispar	41.0175	-77.18
Lymantria dispar	43.9461	-79.8372
Lymantria dispar	45.1697	-79.493
Lymantria dispar	45.2373	-75.9697
Lymantria dispar	44.1362	-79.8847
Lymantria dispar	45.5551	-62.6491
Lymantria dispar	45.2868	-78.942
Lymantria dispar	41.0404	-78.1534
Lymantria dispar	45.4808	-76.226
Lymantria dispar	43.1357	-77.5273
Lymantria dispar	42.225	-78.7166
Lymantria dispar	43.9735	-80.059
Lymantria dispar	40.9874	-77.7114
Lymantria dispar	46.411	-80.4971
Lymantria dispar	43.3656	-80.0955
Lymantria dispar	43.6245	-73.3623
Lymantria dispar	45.294	-76.0737
Lymantria dispar	45.0862	-79.4869
Lymantria dispar	47.7581	-69.9528
Lymantria dispar	45.4038	-79.1506
Lymantria dispar	43.8285	-79.3784
Lymantria dispar	36.6517	-76.5644
Lymantria dispar	43.5052	-80.3534
Lymantria dispar	41.3034	-79.2867
Lymantria dispar	40.9934	-77.5472
Lymantria dispar	41.2043	-81.7257
Lymantria dispar	41.3407	-76.2804
Lymantria dispar	44.6218	-67.7647
Lymantria dispar	44.146	-81.1082
Lymantria dispar	46.2372	-80.5818
Lymantria dispar	43.8531	-78.9666
Lymantria dispar	44.7396	-79.8906
Lymantria dispar	46.4062	-80.1345
Lymantria dispar	41.5449	-81.6357
Lymantria dispar	43.7634	-80.0547
Lymantria dispar	44.1051	-78.9413
Lymantria dispar	46.465	-84.0659
Lymantria dispar	42.2544	-78.8843
Lymantria dispar	40.5705	-80.0223
Lymantria dispar	44.9821	-81.3439
Lymantria dispar	43.674	-79.2929
Lymantria dispar	42.5981	-78.497
Lymantria dispar	41.0745	-76.1308
Lymantria dispar	44.2909	-75.7759
Lymantria dispar	44.8983	-76.6943
Lymantria dispar	41.0804	-77.8207
Lymantria dispar	45.4824	-65.729
Lymantria dispar	44.7436	-65.5104
Lymantria dispar	45.1667	-73.75
Lymantria dispar	43.1592	-73.4194
Lymantria dispar	44.5072	-64.9197
Lymantria dispar	40.3159	-79.7203
Lymantria dispar	41.4433	-81.7552
Lymantria dispar	43.4366	-80.1284
Lymantria dispar	43.5673	-81.4262
Lymantria dispar	41.0637	-81.3518
Lymantria dispar	44.2515	-79.4873
Lymantria dispar	44.8503	-77.0622
Lymantria dispar	41.4097	-81.8829
Lymantria dispar	40.5857	-79.8814
Lymantria dispar	43.6384	-73.1246
Lymantria dispar	41.2552	-77.0648
Lymantria dispar	43.0671	-80.3128
Lymantria dispar	42.3736	-78.6931
Lymantria dispar	45.1686	-81.3672
Lymantria dispar	41.0828	-78.0013
Lymantria dispar	41.1671	-81.5666
Lymantria dispar	44.0184	-79.7926
Lymantria dispar	43.1253	-78.3697
Lymantria dispar	40.5209	-79.8209
Lymantria dispar	45.312	-73.346
Lymantria dispar	42.6705	-82.3951
Lymantria dispar	40.6652	-79.8933
Lymantria dispar	41.6955	-79.0305
Lymantria dispar	42.0988	-76.5113
Lymantria dispar	42.9666	-76.7388
Lymantria dispar	43.6589	-80.4531
Lymantria dispar	42.0286	-76.4726
Lymantria dispar	42.4842	-76.4094
Lymantria dispar	45.9297	-80.554
Lymantria dispar	45.9098	-77.2735
Lymantria dispar	44.9443	-72.6618
Lymantria dispar	41.9628	-79.7618
Lymantria dispar	46.4422	-80.3743
Lymantria dispar	47.0551	-88.6206
Lymantria dispar	41.6892	-79.2608
Lymantria dispar	41.3825	-78.5182
Lymantria dispar	41.6058	-78.5596
Lymantria dispar	41.8241	-79.794
Lymantria dispar	43.2644	-80.494
Lymantria dispar	41.1477	-77.3551
Lymantria dispar	41.5939	-79.2145
Lymantria dispar	43.9567	-78.9971
Lymantria dispar	41.9606	-76.5425
Lymantria dispar	43.8624	-80.083
Lymantria dispar	44.2347	-72.5488
Lymantria dispar	40.4096	-80.0212
Lymantria dispar	45.3323	-76.2892
Lymantria dispar	42.2791	-76.4903
Lymantria dispar	44.5643	-80.9451
Lymantria dispar	43.6006	-80.168
Lymantria dispar	42.1628	-78.9637
Lymantria dispar	43.7135	-73.3519
Lymantria dispar	43.7719	-79.2942
Lymantria dispar	41.8243	-79.2777
Lymantria dispar	36.6144	-76.3828
Lymantria dispar	47.2403	-88.4486
Lymantria dispar	44.7711	-77.0108
Lymantria dispar	41.8586	-79.9292
Lymantria dispar	44.0617	-73.0057
Lymantria dispar	44.3598	-64.458
Lymantria dispar	43.9617	-80.4001
Lymantria dispar	43.4168	-80.337
Lymantria dispar	47.0902	-70.329
Lymantria dispar	40.4487	-79.6961
Lymantria dispar	44.429	-68.3098
Lymantria dispar	40.3181	-80.0581
Lymantria dispar	43.8086	-73.4263
Lymantria dispar	41.2522	-78.5376
Lymantria dispar	44.6454	-65.5675
Lymantria dispar	44.7273	-79.6684
Lymantria dispar	44.2792	-72.3913
Lymantria dispar	40.4279	-79.9008
Lymantria dispar	44.157	-74.7984
Lymantria dispar	45.0235	-79.5744
Lymantria dispar	42.7126	-76.4216
Lymantria dispar	47.1185	-88.5473
Lymantria dispar	44.1612	-79.7363
Lymantria dispar	44.1381	-72.8842
Lymantria dispar	43.9103	-79.3379
Lymantria dispar	45.1406	-76.1465
Lymantria dispar	44.4945	-72.565
Lymantria dispar	41.8481	-79.156
Lymantria dispar	43.208	-80.4182
Lymantria dispar	43.9173	-79.6865
Lymantria dispar	42.3296	-82.9693
Lymantria dispar	45.0172	-73.8762
Lymantria dispar	45.9051	-77.0663
Lymantria dispar	41.2223	-75.863
Lymantria dispar	45.1261	-76.9838
Lymantria dispar	42.1145	-79.7308
Lymantria dispar	42.3994	-76.4576
Lymantria dispar	43.7469	-73.1011
Lymantria dispar	45.6388	-62.7406
Lymantria dispar	44.4617	-79.6653
Lymantria dispar	44.2067	-79.3705
Lymantria dispar	44.4592	-67.9333
Lymantria dispar	43.5754	-80.2945
Lymantria dispar	44.2746	-79.7297
Lymantria dispar	44.7772	-79.5661
Lymantria dispar	41.8558	-76.6451
Lymantria dispar	41.4988	-82.0268
Lymantria dispar	44.1672	-79.5222
Lymantria dispar	44.0942	-78.7251
Lymantria dispar	44.8269	-81.2942
Lymantria dispar	43.5237	-73.2385
Lymantria dispar	44.8052	-79.9661
Lymantria dispar	42.0533	-82.8329
Lymantria dispar	45.768	-80.604
Lymantria dispar	44.3746	-64.7277
Lymantria dispar	46.1141	-81.287
Lymantria dispar	42.097	-79.2353
Lymantria dispar	44.7275	-80.0392
Lymantria dispar	41.7429	-81.0589
Lymantria dispar	46.1583	-72.5367
Lymantria dispar	44.6793	-80.1589
Lymantria dispar	46.4201	-71.8312
Lymantria dispar	44.3767	-64.8813
Lymantria dispar	44.2971	-81.0986
Lymantria dispar	40.9637	-81.3312
Lymantria dispar	40.8467	-79.7148
Lymantria dispar	45.1157	-73.8288
Lymantria dispar	41.4658	-76.5751
Lymantria dispar	40.3007	-80.2383
Lymantria dispar	44.4389	-65.313
Lymantria dispar	45.2516	-79.6522
Lymantria dispar	42.4182	-78.8976
Lymantria dispar	42.1413	-79.3457
Lymantria dispar	44.8869	-81.3552
Lymantria dispar	44.2358	-64.4428
Lymantria dispar	43.0199	-82.3197
Lymantria dispar	40.5331	-80.1135
Lymantria dispar	40.4176	-80.1718
Lymantria dispar	44.1553	-79.1645
Lymantria dispar	45.2965	-73.1642
Lymantria dispar	41.2357	-77.3315
Lymantria dispar	41.0232	-76.5729
Lymantria dispar	46.5291	-84.3157
Lymantria dispar	45.4665	-79.758
Lymantria dispar	44.5439	-72.3976
Lymantria dispar	41.8784	-80.1391
Lymantria dispar	44.3408	-72.4613
Lymantria dispar	41.1711	-76.4966
Lymantria dispar	40.6175	-79.7605
Lymantria dispar	44.5284	-72.8154
Lymantria dispar	40.5839	-79.6316
Lymantria dispar	41.0227	-81.5221
Lymantria dispar	41.1697	-77.9408
Lymantria dispar	44.9175	-76.9614
Lymantria dispar	45.4362	-76.3328
Lymantria dispar	45.9639	-73.6947
Lymantria dispar	40.6207	-80.1689
Lymantria dispar	41.2092	-79.3871
Lymantria dispar	42.2228	-83.017
Lymantria dispar	45.1365	-76.7925
Lymantria dispar	44.4169	-72.14
Lymantria dispar	45.9664	-60.4589
Lymantria dispar	42.3202	-83.6591
Lymantria dispar	43.2822	-78.2211
Lymantria dispar	44.3765	-65.0269
Lymantria dispar	44.9179	-79.7279
Lymantria dispar	43.0492	-77.5573
Lymantria dispar	43.8989	-81.7024
Lymantria dispar	42.2882	-83.0711
Lymantria dispar	44.8601	-76.8419
Lymantria dispar	41.7144	-81.1624
Lymantria dispar	40.702	-79.5118
Lymantria dispar	36.505	-76.3558
Lymantria dispar	45.7	-80.0261
Lymantria dispar	40.946	-79.7458
Lymantria dispar	42.7651	-82.3376
Lymantria dispar	41.2092	-77.7693
Lymantria dispar	43.7438	-80.1917
Lymantria dispar	44.8091	-79.7441
Lymantria dispar	45.3914	-76.4259
Lymantria dispar	40.8908	-81.1756
Lymantria dispar	42.4091	-79.131
Lymantria dispar	45.5935	-74.6387
Lymantria dispar	41.3975	-80.9758
Lymantria dispar	41.9969	-80.1433
Lymantria dispar	40.7333	-79.7007
Lymantria dispar	41.0474	-81.7995
Lymantria dispar	47.2032	-88.5846
Lymantria dispar	42.8673	-82.3335
Lymantria dispar	44.3117	-79.6257
Lymantria dispar	43.712	-80.3843
Lymantria dispar	40.6652	-79.6631
Lymantria dispar	42.7544	-82.512
Lymantria dispar	44.4584	-65.1681
Lymantria dispar	44.086	-71.9984
Lymantria dispar	40.821	-81.0884
Lymantria dispar	40.201	-80.2608
Lymantria dispar	42.7859	-73.6854
Lymantria dispar	44.2476	-75.525
Lymantria dispar	41.6925	-81.4111
Lymantria dispar	43.7626	-73.265
Lymantria dispar	44.408	-72.3019
Lymantria dispar	46.6213	-80.6004
Lymantria dispar	41.7601	-82.6065
Lymantria dispar	46.5085	-72.2
Lymantria dispar	41.8006	-76.7174
Lymantria dispar	46.4028	-83.7701
Lymantria dispar	43.8277	-79.0807
Lymantria dispar	43.9518	-79.4472
Lymantria dispar	42.194	-83.6701
Lymantria dispar	44.0869	-79.1256
Lymantria dispar	44.0003	-78.9141
Lymantria dispar	40.8916	-76.4022
Lymantria dispar	42.0174	-78.4769
Lymantria dispar	43.093	-77.3209
Lymantria dispar	41.2597	-77.9261
Lymantria dispar	41.6483	-80.147
Lymantria dispar	40.4386	-80.3739
Lymantria dispar	45.0393	-76.813
Lymantria dispar	43.0569	-77.4234
Lymantria dispar	45.5489	-74.4067
Lymantria dispar	42.2756	-76.6571
Lymantria dispar	42.2521	-79.2657
Lymantria dispar	46.4093	-81.14
Lymantria dispar	47.0177	-88.3849
Lymantria dispar	41.8589	-80.4887
Lymantria dispar	41.6333	-80.9
Lymantria dispar	44.1533	-73.6536
Lymantria dispar	42.2622	-83.7351
Lymantria dispar	42.847	-82.4616
Lymantria dispar	42.6009	-79.119
Lymantria dispar	43.9134	-79.0822
Lymantria dispar	46.6666	-80.7291
Lymantria dispar	41.9016	-78.4352
Lymantria dispar	44.0084	-79.082
Lymantria dispar	46.3591	-81.3333
Lymantria dispar	44.9159	-81.1522
Lymantria dispar	46.3396	-83.9512
Lymantria dispar	43.8535	-81.5985
Lymantria dispar	44.3342	-68.261
Lymantria dispar	41.8231	-81.0615
Lymantria dispar	43.9949	-79.3394
Lymantria dispar	42.8412	-78.2176
Lymantria dispar	41.4608	-78.3077
Lymantria dispar	44.7912	-80.0989
Lymantria dispar	42.0469	-76.7346
Lymantria dispar	43.3035	-80.3964
Lymantria dispar	44.4924	-81.3636
Lymantria dispar	46.8267	-71.1374
Lymantria dispar	45.3807	-79.7779
Lymantria dispar	47.4119	-88.2965
Lymantria dispar	41.4185	-77.0327
Lymantria dispar	41.5658	-79.3829
Lymantria dispar	42.1665	-79.9528
Lymantria dispar	40.4891	-81.1133
Lymantria dispar	43.0537	-82.4552
Lymantria dispar	41.9163	-80.6481
Lymantria dispar	42.8711	-79.1826
Lymantria dispar	45.9924	-81.4096
Lymantria dispar	46.1743	-81.4808
Lymantria dispar	44.0568	-79.4212
Lymantria dispar	45.1497	-79.781
Lymantria dispar	45.5179	-79.9419
Lymantria dispar	44.7285	-81.2771
Lymantria dispar	45.7657	-79.6466
Lymantria dispar	44.3654	-65.1974
Lymantria dispar	40.5144	-80.4619
Lymantria dispar	42.3728	-76.6485
Lymantria dispar	41.4165	-82.2059
Lymantria dispar	41.6524	-78.3581
Lymantria dispar	41.5829	-79.9786
Lymantria dispar	40.4023	-81.0269
Lymantria dispar	41.4574	-78.0582
Lymantria dispar	46.697	-84.4066
Lymantria dispar	42.1925	-79.4466
Lymantria dispar	44.85	-79.87
Lymantria dispar	42.8532	-76.532
Lymantria dispar	43.9619	-73.4041
Lymantria dispar	44.6435	-80.8556
Lymantria dispar	44.887	-63.8181
Lymantria dispar	43.9886	-79.6192
Lymantria dispar	41.5648	-79.6589
Lymantria dispar	40.899	-81.5219
Lymantria dispar	46.471	-81.4357
Lymantria dispar	44.4373	-74.2533
Lymantria dispar	46.2509	-81.4282
Lymantria dispar	42.1011	-83.0556
Lymantria dispar	46.5833	-81.2
Lymantria dispar	45.635	-79.3984
Lymantria dispar	42.2433	-79.5307
Lymantria dispar	45.941	-72.8595
Lymantria dispar	45.2725	-72.1082
Lymantria dispar	42.3175	-79.4064
Lymantria dispar	42.8419	-76.6953
Lymantria dispar	46.6213	-75.0703
Lymantria dispar	46.4715	-72.5376
Lymantria dispar	36.3453	-75.9535
Lymantria dispar	44.8097	-72.199
Lymantria dispar	42.1133	-76.7823
Lymantria dispar	43.9472	-79.2265
Lymantria dispar	41.148	-79.9665
Lymantria dispar	41.31	-77.3859
Lymantria dispar	41.334	-79.6149
Lymantria dispar	44.3092	-74.0026
Lymantria dispar	43.7346	-81.4221
Lymantria dispar	42.1982	-83.1704
Lymantria dispar	46.059	-79.7638
Lymantria dispar	44.75	-72.7137
Lymantria dispar	46.3669	-79.8594
Lymantria dispar	42.357	-79.3121
Lymantria dispar	44.4168	-81.4642
Lymantria dispar	46.6234	-81.4545
Lymantria dispar	42.4601	-76.5517
Lymantria dispar	43.124	-82.4917
Lymantria dispar	44.261	-73.7576
Lymantria dispar	43.8142	-73.1583
Lymantria dispar	40.431	-80.6917
Lymantria dispar	42.4012	-83.6072
Lymantria dispar	46.3235	-80.836
Lymantria dispar	46.0032	-77.4441
Lymantria dispar	46.6756	-79.7149
Lymantria dispar	43.1167	-77.1344
Lymantria dispar	43.8686	-79.2206
Lymantria dispar	44.1014	-79.585
Lymantria dispar	42.9818	-82.5282
Lymantria dispar	45.2326	-79.8225
Lymantria dispar	46.6477	-71.9279
Lymantria dispar	46.1128	-77.5153
Lymantria dispar	42.5516	-76.5369
Lymantria dispar	42.074	-83.2382
Lymantria dispar	42.1923	-76.7268
Lymantria dispar	46.5744	-80.8113
Lymantria dispar	43.3454	-80.2824
Lymantria dispar	41.6305	-80.4407
Lymantria dispar	43.3216	-82.5302
Lymantria dispar	47.1683	-88.7231
Lymantria dispar	43.234	-80.206
Lymantria dispar	42.2772	-83.2811
Lymantria dispar	43.1495	-80.3082
Lymantria dispar	42.903	-76.9523
Lymantria dispar	41.3232	-82.2162
Lymantria dispar	41.0218	-82.0932
Lymantria dispar	46.1986	-77.8445
Lymantria dispar	43.0096	-77.1794
Lymantria dispar	47.4683	-87.8903
Lymantria dispar	45.1872	-71.9375
Lymantria dispar	44.9816	-79.8452
Lymantria dispar	41.3014	-79.9489
Lymantria dispar	42.0117	-82.9864
Lymantria dispar	42.4744	-83.0765
Lymantria dispar	43.0311	-77.0592
Lymantria dispar	44.3899	-72.7673
Lymantria dispar	44.526	-75.021
Lymantria dispar	42.36	-83.8719
Lymantria dispar	41.5664	-78.0266
Lymantria dispar	42.9629	-77.6637
Lymantria dispar	45.2261	-73.3282
Lymantria dispar	41.9517	-86.2981
Lymantria dispar	42.6265	-76.6468
Lymantria dispar	46.0965	-74.8263
Lymantria dispar	44.5608	-72.6234
Lymantria dispar	44.8196	-72.7836
Lymantria dispar	44.2979	-81.6035
Lymantria dispar	44.0338	-79.5357
Lymantria dispar	41.438	-77.4949
Lymantria dispar	41.4334	-80.213
Lymantria dispar	45.5292	-80.4694
Lymantria dispar	43.909	-81.4776
Lymantria dispar	42.8512	-82.7203
Lymantria dispar	42.9651	-77.4202
Lymantria dispar	46.4213	-80.8068
Lymantria dispar	43.2246	-78.0189
Lymantria dispar	44.4077	-74.0961
Lymantria dispar	44.0458	-64.7351
Lymantria dispar	42.4435	-76.7582
Lymantria dispar	42.0642	-83.8667
Lymantria dispar	44.466	-80.6327
Lymantria dispar	42.2526	-83.9162
Lymantria dispar	46.2178	-82.0707
Lymantria dispar	44.017	-73.2624
Lymantria dispar	46.1143	-82.0761
Lymantria dispar	46.9636	-88.0011
Lymantria dispar	46.2566	-81.7616
Lymantria dispar	42.5396	-83.0084
Lymantria dispar	46.8003	-87.7298
Lymantria dispar	46.0835	-81.7478
Lymantria dispar	41.873	-83.6998
Lymantria dispar	44.6575	-72.678
Lymantria dispar	44.1837	-73.0377
Lymantria dispar	43.0503	-82.611
Lymantria dispar	42.6879	-78.0662
Lymantria dispar	46.2824	-82.3888
Lymantria dispar	42.8747	-78.1209
Lymantria dispar	45.1242	-72.9987
Lymantria dispar	42.4048	-83.3602
Lymantria dispar	44.2286	-73.3789
Lymantria dispar	46.5263	-84.571
Lymantria dispar	44.473	-72.6865
Lymantria dispar	43.9983	-73.0906
Lymantria dispar	41.1339	-82.2174
Lymantria dispar	41.7322	-77.6528
Lymantria dispar	42.5202	-76.7099
Lymantria dispar	45.8264	-81.6813
Lymantria dispar	42.5248	-83.1548
Lymantria dispar	45.9203	-77.9011
Lymantria dispar	45.9175	-82.2225
Lymantria dispar	42.1029	-76.9483
Lymantria dispar	42.7087	-76.7485
Lymantria dispar	41.5187	-77.5096
Lymantria dispar	41.5228	-80.5102
Lymantria dispar	45.2972	-79.8858
Lymantria dispar	41.0074	-80.5975
Lymantria dispar	44.3033	-81.2686
Lymantria dispar	46.7705	-84.9569
Lymantria dispar	42.3079	-78.2464
Lymantria dispar	44.414	-73.7224
Lymantria dispar	42.489	-83.5958
Lymantria dispar	44.0291	-81.3359
Lymantria dispar	44.5905	-75.1365
Lymantria dispar	42	-85.98
Lymantria dispar	41.9099	-86.5893
Lymantria dispar	46.0964	-72.3697
Lymantria dispar	45.9155	-82.4535
Lymantria dispar	44.541	-75.236
Lymantria dispar	42.3527	-76.7908
Lymantria dispar	44.3922	-73.5207
Lymantria dispar	44.1589	-81.6418
Lymantria dispar	41.7742	-83.6133
Lymantria dispar	44.0077	-81.4917
Lymantria dispar	42.6482	-83.0505
Lymantria dispar	46.1	-74.65
Lymantria dispar	42.467	-83.2907
Lymantria dispar	42.0224	-86.5239
Lymantria dispar	46.5438	-72.4094
Lymantria dispar	45.8715	-82.5412
Lymantria dispar	44.6661	-86.2456
Lymantria dispar	43.0113	-77.801
Lymantria dispar	41.6393	-86.1706
Lymantria dispar	40.0003	-86.2503
Lymantria dispar	43.2392	-82.5728
Lymantria dispar	41.6888	-86.098
Lymantria dispar	42.74	-76.8985
Lymantria dispar	45.8519	-82.1064
Lymantria dispar	41.7375	-86.6415
Lymantria dispar	40.6223	-82.4867
Lymantria dispar	43.1317	-77.983
Lymantria dispar	41.6946	-83.6927
Lymantria dispar	42.616	-83.1914
Lymantria dispar	42.8976	-77.2711
Lymantria dispar	42.7689	-82.9332
Lymantria dispar	40.7225	-82.014
Lymantria dispar	41.2778	-80.7239
Lymantria dispar	42.1679	-85.9754
Lymantria dispar	42.4567	-79.3406
Lymantria dispar	46.6552	-87.6306
Lymantria dispar	41.2248	-80.5569
Lymantria dispar	41.7818	-78.0174
Lymantria dispar	42.5948	-78.0423
Lymantria dispar	41.5495	-83.8536
Lymantria dispar	46.3129	-82.5644
Lymantria dispar	41.2829	-80.3175
Lymantria dispar	44.2878	-73.0163
Lymantria dispar	46.8862	-60.5374
Lymantria dispar	45.9739	-82.7573
Lymantria dispar	42.4595	-78.0129
Lymantria dispar	41.999	-77.1198
Lymantria dispar	46.7124	-81.0088
Lymantria dispar	41.7227	-83.4717
Lymantria dispar	45.1809	-79.9763
Lymantria dispar	42.3867	-77.0034
Lymantria dispar	42.5415	-83.7387
Lymantria dispar	41.7879	-86.7324
Lymantria dispar	42.1807	-77.0338
Lymantria dispar	42.1472	-86.44
Lymantria dispar	42.7928	-77.3543
Lymantria dispar	42.6004	-77.2776
Lymantria dispar	45.0606	-80.025
Lymantria dispar	42.5577	-85.9161
Lymantria dispar	43.0016	-77.9383
Lymantria dispar	42.7261	-83.1139
Lymantria dispar	40.7821	-81.9278
Lymantria dispar	42.4091	-83.9848
Lymantria dispar	42.2451	-85.8592
Lymantria dispar	42.498	-83.8347
Lymantria dispar	42.7106	-77.4565
Lymantria dispar	45.4756	-71.7736
Lymantria dispar	44.8568	-83.3218
Lymantria dispar	42.2443	-86.1198
Lymantria dispar	41.6196	-82.708
Lymantria dispar	44.1431	-81.4603
Lymantria dispar	42.0538	-84.1101
Lymantria dispar	42.7031	-85.8011
Lymantria dispar	44.0012	-83.0877
Lymantria dispar	40.7003	-82.5562
Lymantria dispar	44.1387	-73.2264
Lymantria dispar	42.5589	-83.5539
Lymantria dispar	46.7846	-79.0391
Lymantria dispar	41.6582	-82.822
Lymantria dispar	44.5536	-83.3266
Lymantria dispar	45.9437	-81.9656
Lymantria dispar	42.4859	-76.8696
Lymantria dispar	42.1467	-77.1534
Lymantria dispar	45.4275	-80.2063
Lymantria dispar	44.4906	-73.4901
Lymantria dispar	45.1062	-83.3166
Lymantria dispar	41.6764	-83.3388
Lymantria dispar	41.7118	-77.4733
Lymantria dispar	46.3717	-82.6707
Lymantria dispar	42.1538	-84.0513
Lymantria dispar	42.307	-84.018
Lymantria dispar	46.2009	-82.8053
Lymantria dispar	42.3155	-77.0777
Lymantria dispar	41.667	-86.8276
Lymantria dispar	41.5579	-84.6491
Lymantria dispar	41.8878	-77.1784
Lymantria dispar	46.4139	-80.9725
Lymantria dispar	45.389	-80.31
Lymantria dispar	46.5775	-87.4631
Lymantria dispar	45.3716	-79.9829
Lymantria dispar	44.6476	-83.2953
Lymantria dispar	46.6521	-80.9463
Lymantria dispar	41.7956	-77.5003
Lymantria dispar	42.6221	-85.9702
Lymantria dispar	41.9582	-78.1886
Lymantria dispar	42.198	-85.7296
Lymantria dispar	40.0326	-83.0028
Lymantria dispar	42.2946	-85.7165
Lymantria dispar	42.607	-83.4756
Lymantria dispar	40.1034	-82.8881
Lymantria dispar	44.5726	-73.5706
Lymantria dispar	40.2503	-83.0002
Lymantria dispar	45.3055	-80.3541
Lymantria dispar	42.4395	-85.6524
Lymantria dispar	41.0961	-85.0631
Lymantria dispar	42.2332	-77.6741
Lymantria dispar	42.1269	-78.1405
Lymantria dispar	41.6652	-85.917
Lymantria dispar	41.9838	-85.7585
Lymantria dispar	41.7003	-84.6764
Lymantria dispar	44.4705	-83.3215
Lymantria dispar	44.881	-72.9166
Lymantria dispar	42.4856	-83.9932
Lymantria dispar	46.2721	-83.5577
Lymantria dispar	42.2433	-77.1986
Lymantria dispar	44.7379	-86.0876
Lymantria dispar	46.4797	-80.8777
Lymantria dispar	44.2785	-73.2711
Lymantria dispar	41.3314	-85.39
Lymantria dispar	44.5736	-86.2148
[truncated: 412 more rows]

## Sheet: LD Asia
scientificName	Y_WGS84	X_WGS84
Lymantria dispar	41.9711	43.3106
Lymantria dispar	48	68
Lymantria dispar	35.5366	135.394
Lymantria dispar	35.4742	135.451
Lymantria dispar	36.4025	136.526
Lymantria dispar	36.3312	136.457
Lymantria dispar	36.2111	136.454
Lymantria dispar	38.0547	139.818
Lymantria dispar	39.2042	140.581
Lymantria dispar	39.6263	140.196
Lymantria dispar	40.2125	140.356
Lymantria dispar	36.6167	137.033
Lymantria dispar	40.1569	140.377
Lymantria dispar	36.5483	136.793
Lymantria dispar	37.531	139.724
Lymantria dispar	40.0396	139.924
Lymantria dispar	37.9751	139.924
Lymantria dispar	35.5042	134.244
Lymantria dispar	38.0996	139.959
Lymantria dispar	39.1042	140.156
Lymantria dispar	38.6201	139.63
Lymantria dispar	35.399	135.392
Lymantria dispar	38.6378	139.704
Lymantria dispar	38.2857	140.132
Lymantria dispar	38.385	140.379
Lymantria dispar	39.0042	140.669
Lymantria dispar	42.916	140.424
Lymantria dispar	26.5	128
Lymantria dispar	36.064	136.218
Lymantria dispar	38.9255	139.835
Lymantria dispar	43.123	141.146
Lymantria dispar	44.0536	80.8742
Lymantria dispar	40.4042	140.969
Lymantria dispar	42.846	140.759
Lymantria dispar	43.0645	141.347
Lymantria dispar	38.2502	140.338
Lymantria dispar	36.2052	136.617
Lymantria dispar	43.149	140.961
Lymantria dispar	45.4167	79.9167
Lymantria dispar	41.2551	36.3705
Lymantria dispar	41.9677	44.2072
Lymantria dispar	36.8397	138.227
Lymantria dispar	39.6875	140.981
Lymantria dispar	38.3085	140.438
Lymantria dispar	43.204	141.652
Lymantria dispar	43.118	140.822
Lymantria dispar	51.1322	83.0362
Lymantria dispar	41.7019	41.7348
Lymantria dispar	39.7958	141.044
Lymantria dispar	39.4042	141.106
Lymantria dispar	40.5	47.5
Lymantria dispar	35.8991	136.652
Lymantria dispar	40.687	141.374
Lymantria dispar	38.5747	140.719
Lymantria dispar	39.2708	141.131
Lymantria dispar	36.1147	136.7
Lymantria dispar	44.0653	145.002
Lymantria dispar	41.8643	46.1038
Lymantria dispar	44.1683	87.9467
Lymantria dispar	52.8167	83.1058
Lymantria dispar	52.6251	84.4337
Lymantria dispar	38.4417	140.546
Lymantria dispar	39.705	141.144
Lymantria dispar	41.8505	141.092
Lymantria dispar	35.1167	135.267
Lymantria dispar	44.0813	76.9935
Lymantria dispar	43.8732	145.483
Lymantria dispar	42.8167	141.6
Lymantria dispar	52.5387	83.7703
Lymantria dispar	51.1174	71.4287
Lymantria dispar	53.2027	83.6922
Lymantria dispar	38.3198	140.502
Lymantria dispar	39.2875	141.331
Lymantria dispar	41.8092	46.3119
Lymantria dispar	43.12	144.32
Lymantria dispar	53.3025	83.718
Lymantria dispar	40.25	45
Lymantria dispar	40.53	72.8
Lymantria dispar	40.531	141.469
Lymantria dispar	35.6782	140.209
Lymantria dispar	53.9646	85.9341
Lymantria dispar	39.9229	30.2397
Lymantria dispar	54.0347	85.8854
Lymantria dispar	35.3479	139.613
Lymantria dispar	39.9573	32.865
Lymantria dispar	39.5375	141.506
Lymantria dispar	35.0744	139.043
Lymantria dispar	35.6854	139.753
Lymantria dispar	36.2032	140.421
Lymantria dispar	43.2957	77.2286
Lymantria dispar	43.1264	76.7522
Lymantria dispar	60.9812	69.0364
Lymantria dispar	54.4199	83.3293
Lymantria dispar	60.66	74.35
Lymantria dispar	35.5343	139.695
Lymantria dispar	39.1953	141.575
Lymantria dispar	41.9906	44.7657
Lymantria dispar	41.6214	45.9233
Lymantria dispar	55.0936	83.5083
Lymantria dispar	39.015	141.629
Lymantria dispar	41.695	44.844
Lymantria dispar	39.0325	141.53
Lymantria dispar	35.5819	139.765
Lymantria dispar	35.9672	140.176
Lymantria dispar	35.0482	135.761
Lymantria dispar	37.0479	140.9
Lymantria dispar	42.8333	73.8333
Lymantria dispar	41.6882	44.9795
Lymantria dispar	41.0827	29.7016
Lymantria dispar	35.2304	139.102
Lymantria dispar	36.222	140.28
Lymantria dispar	41.7483	44.6476
Lymantria dispar	54.8251	83.1118
Lymantria dispar	35.4762	139.446
Lymantria dispar	54.9192	73.4808
Lymantria dispar	54.9788	83.1103
Lymantria dispar	54.967	73.3706
Lymantria dispar	54.9667	82.8926
Lymantria dispar	30.2203	120.025
Lymantria dispar	41.8	71.95
Lymantria dispar	43.2244	76.9189
Lymantria dispar	35.6135	139.629
Lymantria dispar	39	35
Lymantria dispar	36.0984	140.117
Lymantria dispar	40.2005	44.6346
Lymantria dispar	42.7115	74.5413
Lymantria dispar	34.995	135.883
Lymantria dispar	35.6083	139.561
Lymantria dispar	54.9041	83.1164
Lymantria dispar	41.0816	29.0368
Lymantria dispar	36.3175	139.18
Lymantria dispar	35.6952	139.634
Lymantria dispar	55.3067	79.6684
Lymantria dispar	35.5066	137.506
Lymantria dispar	54.0128	74.9456
Lymantria dispar	34.8342	135.283
Lymantria dispar	55.3687	59.9096
Lymantria dispar	35.6142	139.457
Lymantria dispar	34.9237	137.196
Lymantria dispar	35.571	139.374
Lymantria dispar	54.4489	82.4086
Lymantria dispar	7.1	80.1
Lymantria dispar	35.2329	138.724
Lymantria dispar	36.3482	138.176
Lymantria dispar	27.6667	111.75
Lymantria dispar	41.5	75
Lymantria dispar	54.7384	73.1477
Lymantria dispar	60	100
Lymantria dispar	35.1841	137.268
Lymantria dispar	51.9684	84.785
Lymantria dispar	35.0852	137.208
Lymantria dispar	37.0823	139.695
Lymantria dispar	34.8906	135.786
Lymantria dispar	55.0522	82.8682
Lymantria dispar	55.1693	60.0142
Lymantria dispar	57.3697	59.9411
Lymantria dispar	53.6729	77.874
Lymantria dispar	53.8987	81.1992
Lymantria dispar	36.5792	138.705
Lymantria dispar	35.45	137.746
Lymantria dispar	34.2879	135.54
Lymantria dispar	35.2027	136.944
Lymantria dispar	55.1388	73.512
Lymantria dispar	35.15	137.08
Lymantria dispar	35.2523	137.051
Lymantria dispar	34.766	135.317
Lymantria dispar	42.9132	75.0683
Lymantria dispar	58.8252	65.9822
Lymantria dispar	38.2681	140.839
Lymantria dispar	34.7062	135.195
Lymantria dispar	51.8855	85.3072
Lymantria dispar	35.0647	137.297
Lymantria dispar	51.9256	85.7826
Lymantria dispar	35.25	137.13
Lymantria dispar	39.0784	48.6277
Lymantria dispar	56.9525	74.4305
Lymantria dispar	34.6891	135.818
Lymantria dispar	35.855	137.61
Lymantria dispar	54.4533	75.6673
Lymantria dispar	56.4157	75.303
Lymantria dispar	34.6687	135.146
Lymantria dispar	39	71
Lymantria dispar	51.9587	85.9227
Lymantria dispar	54.098	77.4881
Lymantria dispar	35.1565	137.453
Lymantria dispar	31.7528	116.507
Lymantria dispar	55.2521	67.9529
Lymantria dispar	51.3558	84.5529
Lymantria dispar	34.445	135.338
Lymantria dispar	57.0641	72.4506
Lymantria dispar	51.6837	84.3127
Lymantria dispar	55.9232	93.1454
Lymantria dispar	55.3246	70.1278
Lymantria dispar	36	138
Lymantria dispar	51.4177	84.6414
Lymantria dispar	36.333	138.417
Lymantria dispar	51.5031	84.7394
Lymantria dispar	62.73	110.64
Lymantria dispar	51.8035	85.6964
Lymantria dispar	31.9167	117.167
Lymantria dispar	35.6965	139.242
Lymantria dispar	33.5333	129.883
Lymantria dispar	56.9523	72.6412
Lymantria dispar	35.63	139.23
Lymantria dispar	64.44	117.93
Lymantria dispar	41.5183	70.0203
Lymantria dispar	50.9225	84.7635
Lymantria dispar	57.1627	65.4713
Lymantria dispar	51.4851	84.5365
Lymantria dispar	57.1135	65.8314
Lymantria dispar	29.5631	113.998
Lymantria dispar	35.4198	138.854
Lymantria dispar	51.55	85.2333
Lymantria dispar	55.131	61.0127
Lymantria dispar	51.5849	85.5852
Lymantria dispar	36.9536	129.385
Lymantria dispar	56.1201	69.4719
Lymantria dispar	33.75	133.5
Lymantria dispar	51.6805	85.7759
Lymantria dispar	56.2252	70.8963
Lymantria dispar	56.4301	61.6074
Lymantria dispar	33.3103	126.282
Lymantria dispar	33.3774	126.392
Lymantria dispar	31.5	115.883
Lymantria dispar	33.4395	126.565
Lymantria dispar	36.496	138.916
Lymantria dispar	37.3869	33.2489
Lymantria dispar	33.5487	133.488
Lymantria dispar	36.9228	129.336
Lymantria dispar	31	112.25
Lymantria dispar	36.8575	129.391
Lymantria dispar	51.551	85.9137
Lymantria dispar	53.0969	70.2358
Lymantria dispar	27.6667	115.667
Lymantria dispar	54.5017	89.9644
Lymantria dispar	24.5129	117.647
Lymantria dispar	37.2878	129.263
Lymantria dispar	54.68	90
Lymantria dispar	51.0373	85.5955
Lymantria dispar	32.6284	131.579
Lymantria dispar	38.6781	48.7596
Lymantria dispar	37.1971	129.265
Lymantria dispar	35.7939	139.029
Lymantria dispar	41.6667	63.8333
Lymantria dispar	35.8631	138.764
Lymantria dispar	37.4212	129.146
Lymantria dispar	35.868	138.66
Lymantria dispar	49.9225	86.0939
Lymantria dispar	30.0833	107.833
Lymantria dispar	51.3953	86.0263
Lymantria dispar	44.42	133.47
Lymantria dispar	44.6773	133.149
Lymantria dispar	51.7702	87.607
Lymantria dispar	36.7688	129.33
Lymantria dispar	44.1	133.15
Lymantria dispar	37.5581	129.072
Lymantria dispar	37.6357	31.6022
Lymantria dispar	50.262	85.6069
Lymantria dispar	35.7198	129.438
Lymantria dispar	44.17	133.25
Lymantria dispar	37.1726	129.19
Lymantria dispar	35.5616	129.416
Lymantria dispar	35.2065	129.198
Lymantria dispar	43.167	132.771
Lymantria dispar	36.1735	129.326
Lymantria dispar	27.7	106.933
Lymantria dispar	32.4294	130.991
Lymantria dispar	43.9	134.217
Lymantria dispar	36.2501	129.319
Lymantria dispar	37.7877	128.856
Lymantria dispar	36.0731	129.307
Lymantria dispar	27	107
Lymantria dispar	35.6957	129.35
Lymantria dispar	36.9162	129.196
Lymantria dispar	51.7	92.5667
Lymantria dispar	35.3096	129.2
Lymantria dispar	49.3055	138.529
Lymantria dispar	27.19	106.83
Lymantria dispar	35.9442	129.308
Lymantria dispar	39.75	59.6667
Lymantria dispar	40.9139	69.0083
Lymantria dispar	27.0903	106.74
Lymantria dispar	50.3493	87.4123
Lymantria dispar	35.5181	129.21
Lymantria dispar	34.7852	128.607
Lymantria dispar	32.833	130.714
Lymantria dispar	35.6355	129.281
Lymantria dispar	36.8427	129.114
Lymantria dispar	37.1788	129.074
Lymantria dispar	27.11	106.49
Lymantria dispar	40.4	68.0833
Lymantria dispar	36.6403	32.892
Lymantria dispar	35.4076	129.204
Lymantria dispar	42.9394	132.414
Lymantria dispar	35.1896	129.006
Lymantria dispar	51.0899	88.0051
Lymantria dispar	50.366	87.0433
Lymantria dispar	35.2752	129.057
Lymantria dispar	50.3452	87.2194
Lymantria dispar	35.396	129.089
Lymantria dispar	50.4014	86.4721
Lymantria dispar	37.2259	128.938
Lymantria dispar	35.9417	129.176
Lymantria dispar	37.4825	128.91
Lymantria dispar	35.4577	126.559
Lymantria dispar	33	119.833
Lymantria dispar	34.5886	127.423
Lymantria dispar	36.9875	128.899
Lymantria dispar	50.1448	86.5272
Lymantria dispar	34.6912	127.576
Lymantria dispar	39.2831	66.9264
Lymantria dispar	50.3092	87.5908
Lymantria dispar	35.7623	129.154
Lymantria dispar	50.7584	86.1455
Lymantria dispar	35.5615	129.029
Lymantria dispar	50.1619	86.3034
Lymantria dispar	35.5137	126.647
Lymantria dispar	37.2268	128.812
Lymantria dispar	50.3901	86.6731
Lymantria dispar	38.7833	69.3667
Lymantria dispar	54.5517	91.3358
Lymantria dispar	35.6084	126.79
Lymantria dispar	35.188	128.747
Lymantria dispar	36.8121	128.874
Lymantria dispar	50.6436	86.3107
Lymantria dispar	36.405	128.937
Lymantria dispar	35.6738	129.002
Lymantria dispar	37.1215	128.753
Lymantria dispar	50.7244	86.2751
Lymantria dispar	35.4432	126.774
Lymantria dispar	35.247	128.693
Lymantria dispar	36.3296	128.929
Lymantria dispar	35.3959	126.747
Lymantria dispar	35.8061	129.003
Lymantria dispar	50.774	86.4655
Lymantria dispar	34.8033	127.687
Lymantria dispar	36.7623	128.711
Lymantria dispar	37.7247	128.717
Lymantria dispar	37.4392	128.684
Lymantria dispar	35	38
Lymantria dispar	36.8235	128.708
Lymantria dispar	35.6695	126.93
Lymantria dispar	25.8508	98.8542
Lymantria dispar	34.922	127.436
Lymantria dispar	36.9327	128.688
Lymantria dispar	37.0284	128.754
Lymantria dispar	35.5829	128.903
Lymantria dispar	35.0225	111.004
Lymantria dispar	35.4684	126.878
Lymantria dispar	54.3	91.18
Lymantria dispar	35.5248	126.961
Lymantria dispar	43.1864	132.011
Lymantria dispar	36.5533	128.644
Lymantria dispar	36.7352	126.301
Lymantria dispar	36.3413	128.725
Lymantria dispar	36.0684	128.948
Lymantria dispar	35.2024	128.391
Lymantria dispar	36.3964	128.748
Lymantria dispar	35.4517	127.284
Lymantria dispar	36.2057	128.814
Lymantria dispar	35.6697	127.049
Lymantria dispar	35.1257	128.145
Lymantria dispar	48.4833	135.067
Lymantria dispar	37.184	128.553
Lymantria dispar	30.5	102.667
Lymantria dispar	36.0743	128.793
Lymantria dispar	37.6764	128.556
Lymantria dispar	36.9413	128.577
Lymantria dispar	34	113.667
Lymantria dispar	36.428	128.585
Lymantria dispar	53.1	134.88
Lymantria dispar	35.9153	128.631
Lymantria dispar	35.3039	127.477
Lymantria dispar	36.3072	128.557
Lymantria dispar	35.8341	128.584
Lymantria dispar	32	53
Lymantria dispar	24	121
Lymantria dispar	35.36	127.653
Lymantria dispar	35.8242	127.187
Lymantria dispar	37.0657	128.493
Lymantria dispar	36.8093	128.534
Lymantria dispar	36.0233	127.048
Lymantria dispar	35.288	127.717
Lymantria dispar	36.7164	126.683
Lymantria dispar	37.2592	128.479
Lymantria dispar	42.8	131.25
Lymantria dispar	36.2936	126.687
Lymantria dispar	37.4929	128.46
Lymantria dispar	35.4256	127.699
Lymantria dispar	36.6637	126.649
Lymantria dispar	43.1	131.483
Lymantria dispar	48.6	135.1
Lymantria dispar	35	105
Lymantria dispar	42.34	76.02
Lymantria dispar	37.4293	128.428
Lymantria dispar	36.8238	126.765
Lymantria dispar	37.975	128.445
Lymantria dispar	35.5964	127.663
Lymantria dispar	36.8429	126.639
Lymantria dispar	36.062	127.17
Lymantria dispar	36.8879	126.787
Lymantria dispar	35.3103	127.833
Lymantria dispar	35.7726	127.715
Lymantria dispar	37.8224	128.43
Lymantria dispar	36.5197	126.802
Lymantria dispar	35.4497	127.801
Lymantria dispar	25	101.5
Lymantria dispar	36.457	128.309
Lymantria dispar	36.93	128.351
Lymantria dispar	35.4168	128.064
Lymantria dispar	35.9529	127.803
Lymantria dispar	35.4208	127.964
Lymantria dispar	35.6312	127.867
Lymantria dispar	35.71	128.043
Lymantria dispar	36.6844	128.341
Lymantria dispar	36.0705	127.885
Lymantria dispar	35.827	128.127
Lymantria dispar	37.9318	128.387
Lymantria dispar	37.5645	128.35
Lymantria dispar	35.6454	128.088
Lymantria dispar	36.7307	128.369
Lymantria dispar	36.2135	127.522
Lymantria dispar	35.6217	128.008
Lymantria dispar	36.1916	127.967
Lymantria dispar	35.9783	128.138
Lymantria dispar	35.7088	35.9294
Lymantria dispar	36.5164	127.271
Lymantria dispar	36.277	127.901
Lymantria dispar	36.8253	128.313
Lymantria dispar	36.7302	126.899
Lymantria dispar	36.3157	128.181
Lymantria dispar	37.8149	128.352
Lymantria dispar	36.2939	127.798
Lymantria dispar	51.7	94.5667
Lymantria dispar	36.7111	127.165
Lymantria dispar	37.4228	128.319
Lymantria dispar	38.1651	128.375
Lymantria dispar	36.5	127.75
Lymantria dispar	37.1418	128.223
Lymantria dispar	36.9159	128.211
Lymantria dispar	36.7877	127.134
Lymantria dispar	37.4446	126.775
Lymantria dispar	36.9991	128.21
Lymantria dispar	37.318	128.319
Lymantria dispar	36.7385	128.224
Lymantria dispar	36.8919	126.989
Lymantria dispar	36.7195	127.505
Lymantria dispar	36.6916	127.032
Lymantria dispar	36	109
Lymantria dispar	36.6135	127.469
Lymantria dispar	36.7854	127.223
Lymantria dispar	36.6911	127.28
Lymantria dispar	36.9354	128.069
Lymantria dispar	36.6924	128.164
Lymantria dispar	37.5608	128.211
Lymantria dispar	35	33
Lymantria dispar	41.5	85.5
Lymantria dispar	36.6832	128.049
Lymantria dispar	36.6653	127.506
Lymantria dispar	44.4167	131.183
Lymantria dispar	33	44
Lymantria dispar	36.8438	127.421
Lymantria dispar	52.275	104.309
Lymantria dispar	36.7659	127.96
Lymantria dispar	36.7668	128.071
Lymantria dispar	36.8893	127.227
Lymantria dispar	37.1938	128.189
Lymantria dispar	36.8236	128.093
Lymantria dispar	36.8403	127.658
Lymantria dispar	37.75	102.75
Lymantria dispar	36.8064	127.561
Lymantria dispar	42.4702	130.637
Lymantria dispar	36.7122	127.652
Lymantria dispar	36.8234	127.91
Lymantria dispar	37.9474	128.213
Lymantria dispar	36.912	127.931
Lymantria dispar	36.7874	127.682
Lymantria dispar	36.7856	127.829
Lymantria dispar	36.9254	127.57
Lymantria dispar	37.7244	128.204
Lymantria dispar	37.3564	126.841
Lymantria dispar	37.4265	128.162
Lymantria dispar	37.053	127.189
Lymantria dispar	37.0567	127.326
Lymantria dispar	37.5217	126.958
Lymantria dispar	36.9333	127.821
Lymantria dispar	36.9428	127.31
Lymantria dispar	36.9408	127.415
Lymantria dispar	38.1488	128.144
Lymantria dispar	38.2989	128.081
Lymantria dispar	37.0545	127.559
Lymantria dispar	37.0989	127.988
Lymantria dispar	37.1449	127.558
Lymantria dispar	37.6316	126.558
Lymantria dispar	37.2206	127.506
Lymantria dispar	36.9696	127.691
Lymantria dispar	37.7078	126.691
Lymantria dispar	37.185	127.389
Lymantria dispar	37.1937	127.195
Lymantria dispar	37.0574	127.832
Lymantria dispar	37.2827	127.013
Lymantria dispar	37.9284	128.109
Lymantria dispar	49	132.467
Lymantria dispar	36.8197	31.4536
Lymantria dispar	36.8499	28.1455
Lymantria dispar	37.3867	126.941
Lymantria dispar	37.4753	126.925
Lymantria dispar	31.6667	88
Lymantria dispar	37.5015	128.008
Lymantria dispar	53.187	108.492
Lymantria dispar	37.2017	121.68
Lymantria dispar	37.7857	128.068
Lymantria dispar	38.1764	127.923
Lymantria dispar	37.3442	127.105
Lymantria dispar	34.74	119.38
Lymantria dispar	49.4008	129.73
Lymantria dispar	37.3303	127.256
Lymantria dispar	37.4212	126.991
Lymantria dispar	38.2901	127.884
Lymantria dispar	37.5435	127.04
Lymantria dispar	37.4253	127.899
Lymantria dispar	46.5	130.78
Lymantria dispar	37.25	106
Lymantria dispar	51.8583	104.867
Lymantria dispar	37.459	127.304
Lymantria dispar	37.9457	127.946
Lymantria dispar	47.5775	130.829
Lymantria dispar	37.5619	127.155
Lymantria dispar	41	115.083
Lymantria dispar	30.4	104.04
Lymantria dispar	37.7073	126.457
Lymantria dispar	37.6197	127.042
Lymantria dispar	41.8	123.38
Lymantria dispar	44.9667	129.967
Lymantria dispar	37.4173	127.445
Lymantria dispar	37.5648	127.304
Lymantria dispar	37.8737	126.738
Lymantria dispar	38.2985	127.687
Lymantria dispar	30.5731	104.066
Lymantria dispar	37.5628	127.47
Lymantria dispar	37.45	109.533
Lymantria dispar	37.5811	127.679
Lymantria dispar	37.8684	127.862
Lymantria dispar	37.8235	127.801
Lymantria dispar	33	66
Lymantria dispar	37.9865	127.808
Lymantria dispar	43.2	128.3
Lymantria dispar	38.2767	127.605
Lymantria dispar	37.7289	126.929
Lymantria dispar	37.7827	126.424
Lymantria dispar	37.9158	126.833
Lymantria dispar	37.9227	127.805
Lymantria dispar	47.2045	130.305
Lymantria dispar	37.7071	127.131
Lymantria dispar	37.8048	127.065
Lymantria dispar	37.9606	127.472
Lymantria dispar	37.8389	126.933
Lymantria dispar	39.7833	114.867
Lymantria dispar	37.6914	127.291
Lymantria dispar	38.0025	127.046
Lymantria dispar	37.9117	127.074
Lymantria dispar	39.5	122.367
Lymantria dispar	38.1616	127.477
Lymantria dispar	39.8825	123.912
Lymantria dispar	37.9367	127.648
Lymantria dispar	38.1104	127.041
Lymantria dispar	37.752	127.169
Lymantria dispar	37.785	127.582
Lymantria dispar	36	96
Lymantria dispar	37.7656	127.269
Lymantria dispar	37.9389	126.955
Lymantria dispar	38.0698	127.413
Lymantria dispar	38.2123	127.174
Lymantria dispar	36.8156	120.517
Lymantria dispar	38.1195	127.186
Lymantria dispar	37.9368	127.138
Lymantria dispar	39.6667	114.933
Lymantria dispar	33.8333	35.8333
Lymantria dispar	47.17	119.95
Lymantria dispar	41.0813	122.97
Lymantria dispar	40.28	123.28
Lymantria dispar	41.0031	115.873
Lymantria dispar	40	127
Lymantria dispar	43.5833	126.167
Lymantria dispar	39.6269	121.979
Lymantria dispar	36.078	113.816
Lymantria dispar	41.51	122.37
Lymantria dispar	41	123
Lymantria dispar	39.7833	122.067
Lymantria dispar	41.25	122.667
Lymantria dispar	47.75	128
Lymantria dispar	41.05	122.5
Lymantria dispar	41.3833	112.217
Lymantria dispar	53.019	106.679
Lymantria dispar	46.83	128.172
Lymantria dispar	45.78	126.61
Lymantria dispar	40.25	115.16
Lymantria dispar	41.3033	122.223
Lymantria dispar	37.6667	112.25
Lymantria dispar	31.5	34.75
Lymantria dispar	43.8868	125.314
Lymantria dispar	36.3333	118.25
Lymantria dispar	43.1267	123.476
Lymantria dispar	53.0818	106.797
Lymantria dispar	40.61	112.12
Lymantria dispar	39.8666	115.59
Lymantria dispar	47.2012	102.843
Lymantria dispar	47.8665	105.251
Lymantria dispar	43.5	114.75
Lymantria dispar	32.8068	34.986
Lymantria dispar	49.8831	106.225
Lymantria dispar	47.2644	102.824
Lymantria dispar	46	105
Lymantria dispar	48.2601	106.854
Lymantria dispar	41.6411	118.247
Lymantria dispar	40.8076	111.707
Lymantria dispar	50.0652	121.28
Lymantria dispar	48.0913	107.85
Lymantria dispar	46.36	125.01
Lymantria dispar	47.9085	106.884
Lymantria dispar	47.8554	106.763
Lymantria dispar	47.35	123.95
Lymantria dispar	50.0259	121.624
Lymantria dispar	49.2856	120.712
Lymantria dispar	30.9167	75.4167
Lymantria dispar	43.6172	122.263
Lymantria dispar	40.32	116.15
Lymantria dispar	40	118.68
Lymantria dispar	22	79
Lymantria dispar	39.419	118.908
Lymantria dispar	20.7829	81.6224
Lymantria dispar	40.2	116.1
Lymantria dispar	39.9169	116.397
Lymantria dispar	39.3333	117.333
Lymantria dispar	39	115.667
Lymantria dispar	39.4854	115.555
Lymantria dispar	39.7333	116.133
Lymantria dispar	23.2658	77.4792
