# Supplementary material for: Spongy moths from Europe and Asia: Who could have higher invasion risk in North American?
Source: PLoS One. 2025 May 8;20(5):e0320598. doi: 10.1371/journal.pone.0320598 (PMC12061144; doi:10.1371/journal.pone.0320598)
Supplement: S3 Table — (XLSX) [file pone.0320598.s003.xlsx]

## Sheet: Northamerica
S3 Table Correlations among the thirty predictors of spongy moths in North America
		aspect	bio1	bio10	bio11	bio12	bio13	bio14	bio15	bio16	bio17	bio18	bio19	bio2	bio3	bio4	bio5	bio6	bio7	bio8	bio9	cropland	ele	paster	primf	primn	rang	secdf	secdn	slope	urban
aspect	Pearson Correlation	1	-0.0122753	-0.0260924	-0.00423685	0.0115247	0.00649017	0.0282043	-0.0135833	0.0123984	0.00949879	0.0179885	0.00393573	0.00323983	0.0120703	-0.0134357	-0.0256384	-0.00132939	-0.0122329	0.00191806	-0.0324053	0.00352396	.063**	-0.00384036	0.0160956	-0.0208378	0.00573398	0.0181422	-.043*	0.0341604	-.048*
bio1	Pearson Correlation	-0.0122753	1	.944**	.975**	.287**	.433**	-.091**	.336**	.347**	.139**	.332**	.173**	-0.024102	.585**	-.794**	.896**	.958**	-.799**	.495**	.559**	.108**	0.00909451	.448**	-.614**	-.048*	-0.0159263	.186**	.096**	.047*	.386**
bio10	Pearson Correlation	-0.0260924	.944**	1	.850**	.134**	.314**	-.211**	.386**	.212**	0.00102316	.311**	-0.00496684	-0.0299937	.426**	-.553**	.954**	.831**	-.596**	.584**	.433**	.188**	-.100**	.444**	-.563**	-.062**	-0.0376456	.085**	.103**	-.048*	.435**
bio11	Pearson Correlation	-0.00423685	.975**	.850**	1	.369**	.487**	-0.0156739	.290**	.412**	.219**	.315**	.281**	-0.0321416	.645**	-.908**	.804**	.987**	-.890**	.397**	.615**	.044*	.060**	.412**	-.619**	-0.0282184	-0.00790647	.245**	.093**	.100**	.338**
bio12	Pearson Correlation	0.0115247	.287**	.134**	.369**	1	.892**	.687**	-.077**	.924**	.866**	.631**	.864**	.279**	.511**	-.492**	.177**	.309**	-.319**	-.240**	.600**	-.352**	0.0262828	-.168**	-0.00245278	-.180**	-.071**	.460**	-.131**	.286**	.085**
bio13	Pearson Correlation	0.00649017	.433**	.314**	.487**	.892**	1	.315**	.364**	.981**	.573**	.715**	.659**	.334**	.599**	-.539**	.372**	.420**	-.362**	-0.00380835	.511**	-.330**	-3.24444e-05	-0.0225282	-.193**	-.170**	0.0208104	.513**	-.095**	.278**	.175**
bio14	Pearson Correlation	0.0282043	-.091**	-.211**	-0.0156739	.687**	.315**	1	-.734**	.397**	.929**	.236**	.762**	.080**	.120**	-.147**	-.204**	-0.0363454	-.063**	-.473**	.419**	-.185**	.086**	-.326**	.295**	-.158**	-.170**	.175**	-.172**	.197**	-.085**
bio15	Pearson Correlation	-0.0135833	.336**	.386**	.290**	-.077**	.364**	-.734**	1	.283**	-.532**	.307**	-.335**	.189**	.277**	-.159**	.430**	.264**	-.120**	.473**	-.130**	-0.0200755	-0.0195101	.335**	-.403**	0.010391	.270**	.173**	.073**	0.0121801	.182**
bio16	Pearson Correlation	0.0123984	.347**	.212**	.412**	.924**	.981**	.397**	.283**	1	.619**	.715**	.702**	.328**	.566**	-.501**	.266**	.347**	-.322**	-.065**	.482**	-.322**	0.0237793	-.045*	-.118**	-.180**	0.0212989	.475**	-.116**	.279**	.127**
bio17	Pearson Correlation	0.00949879	.139**	0.00102316	.219**	.866**	.573**	.929**	-.532**	.619**	1	.404**	.863**	.163**	.324**	-.355**	0.0236698	.179**	-.229**	-.382**	.600**	-.275**	0.0319242	-.277**	.141**	-.169**	-.174**	.338**	-.147**	.239**	0.0194216
bio18	Pearson Correlation	0.0179885	.332**	.311**	.315**	.631**	.715**	.236**	.307**	.715**	.404**	1	.188**	.522**	.576**	-.264**	.402**	.239**	-.102**	.444**	0.00414077	-.220**	.278**	.164**	-.231**	-.212**	-0.0168773	.571**	-.132**	.367**	.125**
bio19	Pearson Correlation	0.00393573	.173**	-0.00496684	.281**	.864**	.659**	.762**	-.335**	.702**	.863**	.188**	1	0.0195248	.291**	-.459**	-0.0160688	.252**	-.348**	-.571**	.764**	-.275**	-.108**	-.324**	.149**	-.089**	-.061**	.196**	-.089**	.136**	0.0324034
bio2	Pearson Correlation	0.00323983	-0.024102	-0.0299937	-0.0321416	.279**	.334**	.080**	.189**	.328**	.163**	.522**	0.0195248	1	.701**	0.0149596	.240**	-.164**	.353**	.233**	-.154**	-.418**	.366**	.092**	.140**	-.204**	.232**	.637**	-.172**	.404**	-.124**
bio3	Pearson Correlation	0.0120703	.585**	.426**	.645**	.511**	.599**	.120**	.277**	.566**	.324**	.576**	.291**	.701**	1	-.690**	.589**	.548**	-.416**	.359**	.310**	-.315**	.409**	.332**	-.293**	-.157**	.183**	.666**	-.078**	.422**	.066**
bio4	Pearson Correlation	-0.0134357	-.794**	-.553**	-.908**	-.492**	-.539**	-.147**	-.159**	-.501**	-.355**	-.264**	-.459**	0.0149596	-.690**	1	-.518**	-.902**	.931**	-.161**	-.637**	.092**	-.167**	-.294**	.531**	-0.00264261	-0.0171451	-.332**	-.063**	-.202**	-.193**
bio5	Pearson Correlation	-0.0256384	.896**	.954**	.804**	.177**	.372**	-.204**	.430**	.266**	0.0236698	.402**	-0.0160688	.240**	.589**	-.518**	1	.755**	-.470**	.621**	.370**	.093**	-0.0214026	.455**	-.513**	-.113**	0.0201847	.254**	.055**	.044*	.388**
bio6	Pearson Correlation	-0.00132939	.958**	.831**	.987**	.309**	.420**	-0.0363454	.264**	.347**	.179**	.239**	.252**	-.164**	.548**	-.902**	.755**	1	-.933**	.376**	.600**	.124**	.043*	.423**	-.649**	-0.00331338	-.040*	.168**	.117**	.050*	.341**
bio7	Pearson Correlation	-0.0122329	-.799**	-.596**	-.890**	-.319**	-.362**	-.063**	-.120**	-.322**	-.229**	-.102**	-.348**	.353**	-.416**	.931**	-.470**	-.933**	1	-.167**	-.606**	-.116**	-.069**	-.320**	.593**	-.057**	.065**	-.087**	-.127**	-.044*	-.247**
bio8	Pearson Correlation	0.00191806	.495**	.584**	.397**	-.240**	-0.00380835	-.473**	.473**	-.065**	-.382**	.444**	-.571**	.233**	.359**	-.161**	.621**	.376**	-.167**	1	-.356**	.177**	.241**	.523**	-.457**	-.100**	0.0181746	.195**	.041*	.094**	.225**
bio9	Pearson Correlation	-0.0324053	.559**	.433**	.615**	.600**	.511**	.419**	-.130**	.482**	.600**	0.00414077	.764**	-.154**	.310**	-.637**	.370**	.600**	-.606**	-.356**	1	-.104**	-.236**	-.103**	-.145**	-.059**	-.050*	.098**	0.0100492	-0.0246289	.198**
cropland	Pearson Correlation	0.00352396	.108**	.188**	.044*	-.352**	-.330**	-.185**	-0.0200755	-.322**	-.275**	-.220**	-.275**	-.418**	-.315**	.092**	.093**	.124**	-.116**	.177**	-.104**	1	-.051*	.405**	-.339**	-.098**	-0.00957705	-.504**	.059**	-.253**	-.067**
ele	Pearson Correlation	.063**	0.00909451	-.100**	.060**	0.0262828	-3.24444e-05	.086**	-0.0195101	0.0237793	0.0319242	.278**	-.108**	.366**	.409**	-.167**	-0.0214026	.043*	-.069**	.241**	-.236**	-.051*	1	.222**	-.051*	-.080**	.239**	.355**	-.072**	.462**	-.218**
paster	Pearson Correlation	-0.00384036	.448**	.444**	.412**	-.168**	-0.0225282	-.326**	.335**	-.045*	-.277**	.164**	-.324**	.092**	.332**	-.294**	.455**	.423**	-.320**	.523**	-.103**	.405**	.222**	1	-.529**	-.060**	-0.0122426	-0.0206944	.097**	0.0060856	0.0128937
primf	Pearson Correlation	0.0160956	-.614**	-.563**	-.619**	-0.00245278	-.193**	.295**	-.403**	-.118**	.141**	-.231**	.149**	.140**	-.293**	.531**	-.513**	-.649**	.593**	-.457**	-.145**	-.339**	-.051*	-.529**	1	-.171**	0.0271736	-.181**	-.176**	-0.0273687	-.209**
primn	Pearson Correlation	-0.0208378	-.048*	-.062**	-0.0282184	-.180**	-.170**	-.158**	0.010391	-.180**	-.169**	-.212**	-.089**	-.204**	-.157**	-0.00264261	-.113**	-0.00331338	-.057**	-.100**	-.059**	-.098**	-.080**	-.060**	-.171**	1	-.045*	-.265**	.471**	-.104**	0.0358678
rang	Pearson Correlation	0.00573398	-0.0159263	-0.0376456	-0.00790647	-.071**	0.0208104	-.170**	.270**	0.0212989	-.174**	-0.0168773	-.061**	.232**	.183**	-0.0171451	0.0201847	-.040*	.065**	0.0181746	-.050*	-0.00957705	.239**	-0.0122426	0.0271736	-.045*	1	.059**	-.050*	.120**	-.128**
secdf	Pearson Correlation	0.0181422	.186**	.085**	.245**	.460**	.513**	.175**	.173**	.475**	.338**	.571**	.196**	.637**	.666**	-.332**	.254**	.168**	-.087**	.195**	.098**	-.504**	.355**	-0.0206944	-.181**	-.265**	.059**	1	-.216**	.445**	-.123**
secdn	Pearson Correlation	-.043*	.096**	.103**	.093**	-.131**	-.095**	-.172**	.073**	-.116**	-.147**	-.132**	-.089**	-.172**	-.078**	-.063**	.055**	.117**	-.127**	.041*	0.0100492	.059**	-.072**	.097**	-.176**	.471**	-.050*	-.216**	1	-.100**	0.0166926
slope	Pearson Correlation	0.0341604	.047*	-.048*	.100**	.286**	.278**	.197**	0.0121801	.279**	.239**	.367**	.136**	.404**	.422**	-.202**	.044*	.050*	-.044*	.094**	-0.0246289	-.253**	.462**	0.0060856	-0.0273687	-.104**	.120**	.445**	-.100**	1	-.120**
urban	Pearson Correlation	-.048*	.386**	.435**	.338**	.085**	.175**	-.085**	.182**	.127**	0.0194216	.125**	0.0324034	-.124**	.066**	-.193**	.388**	.341**	-.247**	.225**	.198**	-.067**	-.218**	0.0128937	-.209**	0.0358678	-.128**	-.123**	0.0166926	-.120**	1

## Sheet: Eurasia
S2 Correlations among the thirty predictors of EASM.
		aspect	bio1	bio10	bio11	bio12	bio13	bio14	bio15	bio16	bio17	bio18	bio19	bio2	bio3	bio4	bio5	bio6	bio7	bio8	bio9	cropland	ele	paster	primf	primn	rang	secdf	secdn	slope	urban
aspect	Pearson Correlation	1	-0.0284752	-0.00782485	-.033*	.039*	.038*	0.0318076	0.00551392	.037*	0.0311263	.034*	0.0269337	0.0147737	-0.0239478	0.0313584	-0.00271907	-.034*	0.0319776	-0.00792966	-0.0191199	-0.00839949	0.0265457	0.00906757	0.029405	-0.0194524	0.00881166	0.028618	-0.0105728	.034*	-0.0141079
bio1	Pearson Correlation	-0.0284752	1	.702**	.911**	.268**	.288**	-0.0199969	.201**	.267**	.059**	-.059**	.393**	-.041*	.643**	-.622**	.620**	.863**	-.588**	.059**	.834**	.078**	-.233**	-0.0298971	-0.00632676	-.075**	-.264**	-.113**	.045**	-.082**	.061**
bio10	Pearson Correlation	-0.00782485	.702**	1	.350**	.231**	.443**	-.275**	.561**	.417**	-.258**	.220**	-.037*	.384**	.115**	.118**	.957**	.257**	.150**	.476**	.377**	.050**	-.149**	-.251**	.306**	.109**	-.114**	0.00870355	-.164**	-.056**	0.0233002
bio11	Pearson Correlation	-.033*	.911**	.350**	1	.212**	.109**	.139**	-.075**	.096**	.233**	-.227**	.550**	-.281**	.775**	-.888**	.271**	.991**	-.861**	-.221**	.896**	.066**	-.211**	.097**	-.202**	-.148**	-.277**	-.149**	.150**	-.064**	.063**
bio12	Pearson Correlation	.039*	.268**	.231**	.212**	1	.879**	.563**	.237**	.896**	.597**	.736**	.451**	-0.0196275	.114**	-.119**	.081**	.183**	-.146**	.283**	0.0276947	-.381**	.114**	-.246**	.510**	-.204**	-.149**	.566**	-.308**	.317**	.042*
bio13	Pearson Correlation	.038*	.288**	.443**	.109**	.879**	1	.153**	.632**	.996**	.175**	.826**	.180**	.222**	.053**	.092**	.290**	.043**	.080**	.511**	-.046**	-.361**	.129**	-.342**	.711**	-.096**	-.101**	.528**	-.362**	.302**	-0.00670527
bio14	Pearson Correlation	0.0318076	-0.0199969	-.275**	.139**	.563**	.153**	1	-.569**	.183**	.972**	.241**	.517**	-.378**	.038*	-.281**	-.325**	.191**	-.326**	-.178**	0.00754869	-.139**	-.068**	0.0204964	-.043**	-.281**	-.166**	.243**	.035*	.055**	.101**
bio15	Pearson Correlation	0.00551392	.201**	.561**	-.075**	.237**	.632**	-.569**	1	.605**	-.568**	.444**	-.241**	.524**	-0.00465743	.346**	.482**	-.170**	.370**	.534**	-.084**	-.242**	.234**	-.275**	.572**	.190**	.176**	.234**	-.326**	.202**	-.086**
bio16	Pearson Correlation	.037*	.267**	.417**	.096**	.896**	.996**	.183**	.605**	1	.204**	.838**	.187**	.209**	.043**	.093**	.262**	.033*	.078**	.511**	-.066**	-.368**	.139**	-.334**	.712**	-.109**	-.099**	.540**	-.370**	.311**	-0.00417909
bio17	Pearson Correlation	0.0311263	.059**	-.258**	.233**	.597**	.175**	.972**	-.568**	.204**	1	.208**	.587**	-.414**	.112**	-.373**	-.316**	.286**	-.415**	-.242**	.105**	-.130**	-.058**	.053**	-.082**	-.297**	-.182**	.248**	0.0155314	.085**	.092**
bio18	Pearson Correlation	.034*	-.059**	.220**	-.227**	.736**	.826**	.241**	.444**	.838**	.208**	1	-.214**	.198**	-.263**	.338**	.082**	-.267**	.297**	.706**	-.467**	-.266**	.097**	-.338**	.764**	-.152**	-.083**	.466**	-.274**	.211**	.035*
bio19	Pearson Correlation	0.0269337	.393**	-.037*	.550**	.451**	.180**	.517**	-.241**	.187**	.587**	-.214**	1	-.303**	.505**	-.597**	-.077**	.572**	-.595**	-.537**	.618**	-.159**	-.058**	.151**	-.216**	-.109**	-.133**	.112**	-0.0276388	.104**	0.0110195
bio2	Pearson Correlation	0.0147737	-.041*	.384**	-.281**	-0.0196275	.222**	-.378**	.524**	.209**	-.414**	.198**	-.303**	1	.153**	.480**	.541**	-.381**	.604**	.295**	-.188**	-0.018266	.323**	-.130**	.375**	.207**	.280**	.093**	-.172**	.074**	-.145**
bio3	Pearson Correlation	-0.0239478	.643**	.115**	.775**	.114**	.053**	.038*	-0.00465743	.043**	.112**	-.263**	.505**	.153**	1	-.768**	.144**	.745**	-.672**	-.336**	.711**	.046**	0.00368597	.210**	-.134**	-.079**	-.079**	-.127**	.119**	-0.0294529	-0.0256027
bio4	Pearson Correlation	0.0313584	-.622**	.118**	-.888**	-.119**	.092**	-.281**	.346**	.093**	-.373**	.338**	-.597**	.480**	-.768**	1	.182**	-.924**	.986**	.460**	-.759**	-.042*	.145**	-.222**	.356**	.213**	.237**	.156**	-.237**	.036*	-.055**
bio5	Pearson Correlation	-0.00271907	.620**	.957**	.271**	.081**	.290**	-.325**	.482**	.262**	-.316**	.082**	-.077**	.541**	.144**	.182**	1	.176**	.249**	.387**	.361**	.124**	-.102**	-.201**	.214**	.159**	-.059**	-.060**	-.112**	-.096**	-0.0139492
bio6	Pearson Correlation	-.034*	.863**	.257**	.991**	.183**	.043**	.191**	-.170**	.033*	.286**	-.267**	.572**	-.381**	.745**	-.924**	.176**	1	-.910**	-.277**	.883**	.081**	-.232**	.127**	-.264**	-.171**	-.293**	-.169**	.186**	-.077**	.072**
bio7	Pearson Correlation	0.0319776	-.588**	.150**	-.861**	-.146**	.080**	-.326**	.370**	.078**	-.415**	.297**	-.595**	.604**	-.672**	.986**	.249**	-.910**	1	.436**	-.716**	-0.0272713	.185**	-.210**	.350**	.235**	.263**	.141**	-.230**	.035*	-.077**
bio8	Pearson Correlation	-0.00792966	.059**	.476**	-.221**	.283**	.511**	-.178**	.534**	.511**	-.242**	.706**	-.537**	.295**	-.336**	.460**	.387**	-.277**	.436**	1	-.457**	-0.0251245	-.081**	-.333**	.551**	0.0062408	-.102**	.160**	-.134**	-.044**	.076**
bio9	Pearson Correlation	-0.0191199	.834**	.377**	.896**	0.0276947	-.046**	0.00754869	-.084**	-.066**	.105**	-.467**	.618**	-.188**	.711**	-.759**	.361**	.883**	-.716**	-.457**	1	.093**	-.170**	.138**	-.307**	-0.0206814	-.169**	-.230**	.125**	-.058**	-0.00299179
cropland	Pearson Correlation	-0.00839949	.078**	.050**	.066**	-.381**	-.361**	-.139**	-.242**	-.368**	-.130**	-.266**	-.159**	-0.018266	.046**	-.042*	.124**	.081**	-0.0272713	-0.0251245	.093**	1	-.351**	.388**	-.277**	-.141**	-.191**	-.503**	0.0137397	-.396**	-.050**
ele	Pearson Correlation	0.0265457	-.233**	-.149**	-.211**	.114**	.129**	-.068**	.234**	.139**	-.058**	.097**	-.058**	.323**	0.00368597	.145**	-.102**	-.232**	.185**	-.081**	-.170**	-.351**	1	-.140**	.144**	.161**	.450**	.331**	-.164**	.612**	-.193**
paster	Pearson Correlation	0.00906757	-0.0298971	-.251**	.097**	-.246**	-.342**	0.0204964	-.275**	-.334**	.053**	-.338**	.151**	-.130**	.210**	-.222**	-.201**	.127**	-.210**	-.333**	.138**	.388**	-.140**	1	-.370**	-.093**	-.109**	-.320**	-.056**	-.196**	-.150**
primf	Pearson Correlation	0.029405	-0.00632676	.306**	-.202**	.510**	.711**	-.043**	.572**	.712**	-.082**	.764**	-.216**	.375**	-.134**	.356**	.214**	-.264**	.350**	.551**	-.307**	-.277**	.144**	-.370**	1	-.106**	-.046**	.377**	-.271**	.207**	-.056**
primn	Pearson Correlation	-0.0194524	-.075**	.109**	-.148**	-.204**	-.096**	-.281**	.190**	-.109**	-.297**	-.152**	-.109**	.207**	-.079**	.213**	.159**	-.171**	.235**	0.0062408	-0.0206814	-.141**	.161**	-.093**	-.106**	1	.117**	-.225**	-.168**	.041*	-.085**
rang	Pearson Correlation	0.00881166	-.264**	-.114**	-.277**	-.149**	-.101**	-.166**	.176**	-.099**	-.182**	-.083**	-.133**	.280**	-.079**	.237**	-.059**	-.293**	.263**	-.102**	-.169**	-.191**	.450**	-.109**	-.046**	.117**	1	0.0317266	-.142**	.227**	-.100**
secdf	Pearson Correlation	0.028618	-.113**	0.00870355	-.149**	.566**	.528**	.243**	.234**	.540**	.248**	.466**	.112**	.093**	-.127**	.156**	-.060**	-.169**	.141**	.160**	-.230**	-.503**	.331**	-.320**	.377**	-.225**	0.0317266	1	-.547**	.395**	-.079**
secdn	Pearson Correlation	-0.0105728	.045**	-.164**	.150**	-.308**	-.362**	.035*	-.326**	-.370**	0.0155314	-.274**	-0.0276388	-.172**	.119**	-.237**	-.112**	.186**	-.230**	-.134**	.125**	0.0137397	-.164**	-.056**	-.271**	-.168**	-.142**	-.547**	1	-.173**	.072**
slope	Pearson Correlation	.034*	-.082**	-.056**	-.064**	.317**	.302**	.055**	.202**	.311**	.085**	.211**	.104**	.074**	-0.0294529	.036*	-.096**	-.077**	.035*	-.044**	-.058**	-.396**	.612**	-.196**	.207**	.041*	.227**	.395**	-.173**	1	-.155**
urban	Pearson Correlation	-0.0141079	.061**	0.0233002	.063**	.042*	-0.00670527	.101**	-.086**	-0.00417909	.092**	.035*	0.0110195	-.145**	-0.0256027	-.055**	-0.0139492	.072**	-.077**	.076**	-0.00299179	-.050**	-.193**	-.150**	-.056**	-.085**	-.100**	-.079**	.072**	-.155**	1

## Sheet: Asia
S2 Correlations among the thirty predictors of ASM.
		aspect	bio1	bio10	bio11	bio12	bio13	bio14	bio15	bio16	bio17	bio18	bio19	bio2	bio3	bio4	bio5	bio6	bio7	bio8	bio9	cropland	ele	paster	primf	primn	rang	secdf	secdn	slope	urban
aspect	Pearson Correlation	1	0.00347212	-0.00125342	0.00967454	0.0739998	.084*	0.0578044	0.00561008	.080*	0.0581199	0.0737828	0.0573792	0.0309862	0.0324459	-0.0167107	-0.000132931	0.00741181	-0.00949283	-0.00517901	0.0112882	0.0118744	0.0301247	-.094*	0.0644359	-0.00157156	-0.0325899	0.0370241	-0.0117819	0.0440167	-0.00278411
bio1	Pearson Correlation	0.00347212	1	.929**	.976**	.612**	.597**	.260**	.167**	.606**	.337**	.464**	.366**	-.350**	.589**	-.838**	.849**	.961**	-.830**	.550**	.860**	.154**	-.306**	-.192**	.151**	-.135**	-.327**	0.0257423	0.0228915	-0.0408949	.211**
bio10	Pearson Correlation	-0.00125342	.929**	1	.831**	.506**	.561**	.146**	.282**	.556**	.221**	.446**	.229**	-.231**	.416**	-.579**	.954**	.806**	-.585**	.642**	.734**	.252**	-.463**	-.119**	.121**	-0.0767536	-.307**	-0.0670956	0.0458333	-.158**	.221**
bio11	Pearson Correlation	0.00967454	.976**	.831**	1	.648**	.576**	.346**	0.0551651	.593**	.417**	.441**	.450**	-.412**	.636**	-.934**	.741**	.994**	-.922**	.450**	.885**	.085*	-.211**	-.237**	.147**	-.162**	-.323**	.089*	0.00931355	0.025464	.201**
bio12	Pearson Correlation	0.0739998	.612**	.506**	.648**	1	.870**	.680**	-.078*	.890**	.745**	.839**	.568**	-.512**	.246**	-.629**	.326**	.661**	-.691**	.508**	.415**	-.192**	-.302**	-.471**	.489**	-.441**	-.472**	.546**	-.341**	.144**	.148**
bio13	Pearson Correlation	.084*	.597**	.561**	.576**	.870**	1	.274**	.374**	.996**	.355**	.951**	.214**	-.232**	.329**	-.497**	.382**	.551**	-.525**	.667**	.317**	-.106**	-.295**	-.439**	.634**	-.406**	-.453**	.439**	-.315**	.155**	0.0512795
bio14	Pearson Correlation	0.0578044	.260**	.146**	.346**	.680**	.274**	1	-.648**	.301**	.989**	.283**	.832**	-.625**	-.092*	-.403**	0.0573051	.410**	-.495**	0.0163881	.282**	-.194**	-.212**	-.307**	0.0574772	-.277**	-.252**	.425**	-.210**	0.00721391	.174**
bio15	Pearson Correlation	0.00561008	.167**	.282**	0.0551651	-.078*	.374**	-.648**	1	.337**	-.609**	.318**	-.522**	.472**	.301**	.082*	.242**	-0.0188087	.136**	.425**	-0.0538506	0.074697	0.0619276	0.0503976	.324**	0.0675282	0.0356662	-.200**	0.0492414	0.037069	-.140**
bio16	Pearson Correlation	.080*	.606**	.556**	.593**	.890**	.996**	.301**	.337**	1	.381**	.951**	.234**	-.252**	.344**	-.526**	.375**	.571**	-.553**	.665**	.327**	-.122**	-.284**	-.445**	.640**	-.418**	-.463**	.460**	-.325**	.170**	0.0497551
bio17	Pearson Correlation	0.0581199	.337**	.221**	.417**	.745**	.355**	.989**	-.609**	.381**	1	.353**	.845**	-.639**	-0.0330944	-.461**	.121**	.476**	-.550**	.081*	.340**	-.192**	-.239**	-.322**	.098*	-.297**	-.286**	.439**	-.230**	0.017515	.184**
bio18	Pearson Correlation	0.0737828	.464**	.446**	.441**	.839**	.951**	.283**	.318**	.951**	.353**	1	.102**	-.230**	.193**	-.373**	.242**	.422**	-.425**	.722**	.132**	-.150**	-.299**	-.422**	.674**	-.433**	-.450**	.501**	-.381**	.154**	0.0339775
bio19	Pearson Correlation	0.0573792	.366**	.229**	.450**	.568**	.214**	.832**	-.522**	.234**	.845**	.102**	1	-.535**	.138**	-.502**	.188**	.508**	-.559**	-.205**	.547**	-.131**	-.145**	-.244**	-0.0191004	-.183**	-.200**	.252**	-0.0092008	0.0594221	.111**
bio2	Pearson Correlation	0.0309862	-.350**	-.231**	-.412**	-.512**	-.232**	-.625**	.472**	-.252**	-.639**	-.230**	-.535**	1	.298**	.446**	-0.0437715	-.493**	.607**	-.200**	-.289**	0.00385783	.408**	0.0670535	.119**	.148**	.416**	-.223**	.141**	.093*	-.237**
bio3	Pearson Correlation	0.0324459	.589**	.416**	.636**	.246**	.329**	-.092*	.301**	.344**	-0.0330944	.193**	.138**	.298**	1	-.673**	.447**	.578**	-.529**	.122**	.616**	-0.0269235	.267**	-.216**	.263**	-0.0600588	0.0134116	-0.016542	.105**	.180**	-0.0455861
bio4	Pearson Correlation	-0.0167107	-.838**	-.579**	-.934**	-.629**	-.497**	-.403**	.082*	-.526**	-.461**	-.373**	-.502**	.446**	-.673**	1	-.475**	-.940**	.976**	-.256**	-.825**	0.043163	0.00732698	.275**	-.151**	.189**	.278**	-.177**	0.0235899	-.145**	-.149**
bio5	Pearson Correlation	-0.000132931	.849**	.954**	.741**	.326**	.382**	0.0573051	.242**	.375**	.121**	.242**	.188**	-0.0437715	.447**	-.475**	1	.708**	-.438**	.483**	.738**	.310**	-.383**	-0.0670455	0.00765306	-0.00180878	-.181**	-.166**	.132**	-.183**	.201**
bio6	Pearson Correlation	0.00741181	.961**	.806**	.994**	.661**	.551**	.410**	-0.0188087	.571**	.476**	.422**	.508**	-.493**	.578**	-.940**	.708**	1	-.945**	.414**	.888**	0.0732313	-.224**	-.232**	.114**	-.161**	-.336**	.108**	0.000619526	0.0223332	.208**
bio7	Pearson Correlation	-0.00949283	-.830**	-.585**	-.922**	-.691**	-.525**	-.495**	.136**	-.553**	-.550**	-.425**	-.559**	.607**	-.529**	.976**	-.438**	-.945**	1	-.304**	-.788**	0.0502494	.108**	.264**	-.142**	.205**	.343**	-.214**	0.0601226	-.113**	-.172**
bio8	Pearson Correlation	-0.00517901	.550**	.642**	.450**	.508**	.667**	0.0163881	.425**	.665**	.081*	.722**	-.205**	-.200**	.122**	-.256**	.483**	.414**	-.304**	1	0.0719036	.164**	-.473**	-.095*	.344**	-.204**	-.394**	.128**	-.216**	-.128**	.146**
bio9	Pearson Correlation	0.0112882	.860**	.734**	.885**	.415**	.317**	.282**	-0.0538506	.327**	.340**	.132**	.547**	-.289**	.616**	-.825**	.738**	.888**	-.788**	0.0719036	1	.121**	-.116**	-.183**	-0.0177296	-0.0323397	-.163**	-0.0568568	.151**	0.0220152	.137**
cropland	Pearson Correlation	0.0118744	.154**	.252**	.085*	-.192**	-.106**	-.194**	0.074697	-.122**	-.192**	-.150**	-.131**	0.00385783	-0.0269235	0.043163	.310**	0.0732313	0.0502494	.164**	.121**	1	-.298**	.321**	-.371**	0.0253565	-.144**	-.433**	.108**	-.349**	-0.0150248
ele	Pearson Correlation	0.0301247	-.306**	-.463**	-.211**	-.302**	-.295**	-.212**	0.0619276	-.284**	-.239**	-.299**	-.145**	.408**	.267**	0.00732698	-.383**	-.224**	.108**	-.473**	-.116**	-.298**	1	.106**	-0.00812031	.166**	.446**	-0.0557373	0.0464728	.425**	-.213**
paster	Pearson Correlation	-.094*	-.192**	-.119**	-.237**	-.471**	-.439**	-.307**	0.0503976	-.445**	-.322**	-.422**	-.244**	0.0670535	-.216**	.275**	-0.0670455	-.232**	.264**	-.095*	-.183**	.321**	.106**	1	-.400**	.316**	-0.0281396	-.478**	.195**	-.137**	-0.0289462
primf	Pearson Correlation	0.0644359	.151**	.121**	.147**	.489**	.634**	0.0574772	.324**	.640**	.098*	.674**	-0.0191004	.119**	.263**	-.151**	0.00765306	.114**	-.142**	.344**	-0.0177296	-.371**	-0.00812031	-.400**	1	-.434**	-.283**	.452**	-.326**	.277**	-.146**
primn	Pearson Correlation	-0.00157156	-.135**	-0.0767536	-.162**	-.441**	-.406**	-.277**	0.0675282	-.418**	-.297**	-.433**	-.183**	.148**	-0.0600588	.189**	-0.00180878	-.161**	.205**	-.204**	-0.0323397	0.0253565	.166**	.316**	-.434**	1	.116**	-.631**	.206**	-0.0728531	-0.0556502
rang	Pearson Correlation	-0.0325899	-.327**	-.307**	-.323**	-.472**	-.453**	-.252**	0.0356662	-.463**	-.286**	-.450**	-.200**	.416**	0.0134116	.278**	-.181**	-.336**	.343**	-.394**	-.163**	-.144**	.446**	-0.0281396	-.283**	.116**	1	-.310**	.104**	-0.0178609	-.109**
secdf	Pearson Correlation	0.0370241	0.0257423	-0.0670956	.089*	.546**	.439**	.425**	-.200**	.460**	.439**	.501**	.252**	-.223**	-0.016542	-.177**	-.166**	.108**	-.214**	.128**	-0.0568568	-.433**	-0.0557373	-.478**	.452**	-.631**	-.310**	1	-.473**	.299**	-.116**
secdn	Pearson Correlation	-0.0117819	0.0228915	0.0458333	0.00931355	-.341**	-.315**	-.210**	0.0492414	-.325**	-.230**	-.381**	-0.0092008	.141**	.105**	0.0235899	.132**	0.000619526	0.0601226	-.216**	.151**	.108**	0.0464728	.195**	-.326**	.206**	.104**	-.473**	1	-.126**	-0.0663104
slope	Pearson Correlation	0.0440167	-0.0408949	-.158**	0.025464	.144**	.155**	0.00721391	0.037069	.170**	0.017515	.154**	0.0594221	.093*	.180**	-.145**	-.183**	0.0223332	-.113**	-.128**	0.0220152	-.349**	.425**	-.137**	.277**	-0.0728531	-0.0178609	.299**	-.126**	1	-.194**
urban	Pearson Correlation	-0.00278411	.211**	.221**	.201**	.148**	0.0512795	.174**	-.140**	0.0497551	.184**	0.0339775	.111**	-.237**	-0.0455861	-.149**	.201**	.208**	-.172**	.146**	.137**	-0.0150248	-.213**	-0.0289462	-.146**	-0.0556502	-.109**	-.116**	-0.0663104	-.194**	1

## Sheet: Europe
S2 Correlations among the thirty predictors of ESM.
		aspect	bio1	bio10	bio11	bio12	bio13	bio14	bio15	bio16	bio17	bio18	bio19	bio2	bio3	bio4	bio5	bio6	bio7	bio8	bio9	cropland	ele	paster	primf	primn	rang	secdf	secdn	slope	urban
aspect	Pearson Correlation	1	-.047*	-0.0239146	-.051**	0.0238754	0.0171853	0.0197442	-0.00568422	0.0224481	0.0166023	0.0134274	0.0220044	0.024616	-0.0179796	.044*	-0.0105762	-.052**	.045*	-0.0252812	-0.0168652	-0.00832552	0.0231301	.042*	0.0082103	-0.0249651	.038*	0.0231193	-0.00633781	0.0294975	-0.0174965
bio1	Pearson Correlation	-.047*	1	.741**	.933**	.180**	.269**	-.149**	.219**	.232**	-.047**	-.500**	.432**	.166**	.681**	-.647**	.645**	.887**	-.528**	-.237**	.833**	-.074**	-.156**	-.036*	-0.00336911	-.073**	-.100**	-0.0112855	-.054**	-0.0092396	-0.00983126
bio10	Pearson Correlation	-0.0239146	.741**	1	.453**	-.102**	.134**	-.437**	.419**	.058**	-.354**	-.519**	.104**	.432**	.181**	0.0312323	.957**	.360**	.158**	.156**	.569**	.038*	-.159**	-.154**	.058**	.095**	-0.0338673	-0.014359	-.151**	-.044*	-.039*
bio11	Pearson Correlation	-.051**	.933**	.453**	1	.292**	.284**	0.0307189	.067**	.274**	.124**	-.404**	.521**	-0.00621344	.806**	-.877**	.353**	.988**	-.783**	-.413**	.817**	-.138**	-.093**	0.0192097	-0.0347824	-.136**	-.096**	0.00230221	0.00583738	0.0333553	0.00395441
bio12	Pearson Correlation	0.0238754	.180**	-.102**	.292**	1	.868**	.621**	-0.0322654	.900**	.719**	.472**	.799**	-0.000957765	.371**	-.384**	-.127**	.281**	-.345**	-.341**	.244**	-.418**	.341**	0.0237239	.141**	-.141**	.074**	.487**	-.134**	.341**	-0.0339467
bio13	Pearson Correlation	0.0171853	.269**	.134**	.284**	.868**	1	.217**	.418**	.982**	.340**	.280**	.772**	.077**	.272**	-.246**	.091**	.243**	-.190**	-.171**	.310**	-.421**	.344**	-.057**	.184**	-0.00821533	.084**	.502**	-.243**	.354**	-.078**
bio14	Pearson Correlation	0.0197442	-.149**	-.437**	0.0307189	.621**	.217**	1	-.716**	.270**	.967**	.642**	.290**	-.111**	.200**	-.275**	-.414**	.076**	-.297**	-.297**	-.108**	-.134**	.147**	.150**	0.00678732	-.276**	-0.015535	.195**	.103**	.078**	.037*
bio15	Pearson Correlation	-0.00568422	.219**	.419**	.067**	-0.0322654	.418**	-.716**	1	.380**	-.660**	-.275**	.144**	.133**	-.079**	.153**	.371**	0.00386208	.195**	.215**	.181**	-.139**	.144**	-.144**	.099**	.284**	.115**	.124**	-.276**	.175**	-.086**
bio16	Pearson Correlation	0.0224481	.232**	.058**	.274**	.900**	.982**	.270**	.380**	1	.376**	.329**	.799**	0.0354744	.288**	-.276**	0.0134176	.242**	-.231**	-.203**	.274**	-.416**	.342**	-0.022368	.183**	-0.0197421	.092**	.479**	-.235**	.356**	-.059**
bio17	Pearson Correlation	0.0166023	-.047**	-.354**	.124**	.719**	.340**	.967**	-.660**	.376**	1	.604**	.394**	-.079**	.266**	-.334**	-.338**	.156**	-.335**	-.347**	0.0171945	-.222**	.186**	.097**	0.0102664	-.282**	-0.0101241	.285**	.083**	.133**	0.0285853
bio18	Pearson Correlation	0.0134274	-.500**	-.519**	-.404**	.472**	.280**	.642**	-.275**	.329**	.604**	1	-.083**	-.102**	-.241**	.164**	-.499**	-.372**	.099**	.228**	-.577**	-.155**	.225**	0.0186925	0.00843775	-.166**	.055**	.305**	0.000241334	.147**	.066**
bio19	Pearson Correlation	0.0220044	.432**	.104**	.521**	.799**	.772**	.290**	.144**	.799**	.394**	-.083**	1	-0.0207576	.537**	-.524**	.055**	.507**	-.469**	-.533**	.563**	-.337**	.167**	.076**	.145**	-0.0300931	0.0143947	.269**	-.106**	.215**	-.072**
bio2	Pearson Correlation	0.024616	.166**	.432**	-0.00621344	-0.000957765	.077**	-.111**	.133**	0.0354744	-.079**	-.102**	-0.0207576	1	.338**	.237**	.649**	-.134**	.479**	.146**	.173**	.080**	.291**	0.00138402	.083**	.187**	.230**	.155**	-.142**	.124**	-.164**
bio3	Pearson Correlation	-0.0179796	.681**	.181**	.806**	.371**	.272**	.200**	-.079**	.288**	.266**	-.241**	.537**	.338**	1	-.807**	.217**	.769**	-.641**	-.454**	.666**	-.086**	.077**	.175**	-0.033775	-.090**	0.0265622	.066**	0.00215545	.082**	-.058**
bio4	Pearson Correlation	.044*	-.647**	0.0312323	-.877**	-.384**	-.246**	-.275**	.153**	-.276**	-.334**	.164**	-.524**	.237**	-.807**	1	.120**	-.913**	.963**	.540**	-.603**	.174**	0.022851	-.103**	.070**	.206**	.095**	-0.0132067	-.090**	-.056**	-0.0279308
bio5	Pearson Correlation	-0.0105762	.645**	.957**	.353**	-.127**	.091**	-.414**	.371**	0.0134176	-.338**	-.499**	.055**	.649**	.217**	.120**	1	.243**	.297**	.162**	.520**	.079**	-.043*	-.125**	.072**	.132**	.037*	0.0202944	-.163**	-0.0144694	-.082**
bio6	Pearson Correlation	-.052**	.887**	.360**	.988**	.281**	.243**	.076**	0.00386208	.242**	.156**	-.372**	.507**	-.134**	.769**	-.913**	.243**	1	-.854**	-.437**	.771**	-.120**	-.136**	.039*	-.057**	-.183**	-.136**	-.037*	.052**	-0.00163753	0.0257047
bio7	Pearson Correlation	.045*	-.528**	.158**	-.783**	-.345**	-.190**	-.297**	.195**	-.231**	-.335**	.099**	-.469**	.479**	-.641**	.963**	.297**	-.854**	1	.517**	-.480**	.160**	.110**	-.106**	.094**	.251**	.154**	.047**	-.138**	-0.00613954	-.069**
bio8	Pearson Correlation	-0.0252812	-.237**	.156**	-.413**	-.341**	-.171**	-.297**	.215**	-.203**	-.347**	.228**	-.533**	.146**	-.454**	.540**	.162**	-.437**	.517**	1	-.454**	.157**	-.108**	-.170**	-.038*	.062**	-.040*	-.064**	0.0318424	-.115**	.049**
bio9	Pearson Correlation	-0.0168652	.833**	.569**	.817**	.244**	.310**	-.108**	.181**	.274**	0.0171945	-.577**	.563**	.173**	.666**	-.603**	.520**	.771**	-.480**	-.454**	1	-.160**	0.0302221	0.0185946	0.0336383	-0.0257174	0.00181706	.042*	-.058**	.106**	-.127**
cropland	Pearson Correlation	-0.00832552	-.074**	.038*	-.138**	-.418**	-.421**	-.134**	-.139**	-.416**	-.222**	-.155**	-.337**	.080**	-.086**	.174**	.079**	-.120**	.160**	.157**	-.160**	1	-.337**	.336**	-.102**	-.162**	-.216**	-.464**	-.093**	-.378**	-.061**
ele	Pearson Correlation	0.0231301	-.156**	-.159**	-.093**	.341**	.344**	.147**	.144**	.342**	.186**	.225**	.167**	.291**	.077**	0.022851	-.043*	-.136**	.110**	-.108**	0.0302221	-.337**	1	-.150**	.057**	.148**	.465**	.419**	-.138**	.688**	-.192**
paster	Pearson Correlation	.042*	-.036*	-.154**	0.0192097	0.0237239	-.057**	.150**	-.144**	-0.022368	.097**	0.0186925	.076**	0.00138402	.175**	-.103**	-.125**	.039*	-.106**	-.170**	0.0185946	.336**	-.150**	1	-0.0263121	-.188**	-.073**	-.161**	-.245**	-.156**	-.204**
primf	Pearson Correlation	0.0082103	-0.00336911	.058**	-0.0347824	.141**	.184**	0.00678732	.099**	.183**	0.0102664	0.00843775	.145**	.083**	-0.033775	.070**	.072**	-.057**	.094**	-.038*	0.0336383	-.102**	.057**	-0.0263121	1	-0.0203505	0.00260029	.158**	-.107**	.105**	-0.00829761
primn	Pearson Correlation	-0.0249651	-.073**	.095**	-.136**	-.141**	-0.00821533	-.276**	.284**	-0.0197421	-.282**	-.166**	-0.0300931	.187**	-.090**	.206**	.132**	-.183**	.251**	.062**	-0.0257174	-.162**	.148**	-.188**	-0.0203505	1	.130**	-.173**	-.197**	.057**	-.096**
rang	Pearson Correlation	.038*	-.100**	-0.0338673	-.096**	.074**	.084**	-0.015535	.115**	.092**	-0.0101241	.055**	0.0143947	.230**	0.0265622	.095**	.037*	-.136**	.154**	-.040*	0.00181706	-.216**	.465**	-.073**	0.00260029	.130**	1	.163**	-.195**	.451**	-.122**
secdf	Pearson Correlation	0.0231193	-0.0112855	-0.014359	0.00230221	.487**	.502**	.195**	.124**	.479**	.285**	.305**	.269**	.155**	.066**	-0.0132067	0.0202944	-.037*	.047**	-.064**	.042*	-.464**	.419**	-.161**	.158**	-.173**	.163**	1	-.509**	.382**	-.077**
secdn	Pearson Correlation	-0.00633781	-.054**	-.151**	0.00583738	-.134**	-.243**	.103**	-.276**	-.235**	.083**	0.000241334	-.106**	-.142**	0.00215545	-.090**	-.163**	.052**	-.138**	0.0318424	-.058**	-.093**	-.138**	-.245**	-.107**	-.197**	-.195**	-.509**	1	-.135**	.099**
slope	Pearson Correlation	0.0294975	-0.0092396	-.044*	0.0333553	.341**	.354**	.078**	.175**	.356**	.133**	.147**	.215**	.124**	.082**	-.056**	-0.0144694	-0.00163753	-0.00613954	-.115**	.106**	-.378**	.688**	-.156**	.105**	.057**	.451**	.382**	-.135**	1	-.147**
urban	Pearson Correlation	-0.0174965	-0.00983126	-.039*	0.00395441	-0.0339467	-.078**	.037*	-.086**	-.059**	0.0285853	.066**	-.072**	-.164**	-.058**	-0.0279308	-.082**	0.0257047	-.069**	.049**	-.127**	-.061**	-.192**	-.204**	-0.00829761	-.096**	-.122**	-.077**	.099**	-.147**	1
